# Supplementary material for: Effect of Covid-19 pandemic on tourist travel risk and management perceptions
Source: PLoS One. 2021 Sep 1;16(9):e0256486. doi: 10.1371/journal.pone.0256486 (PMC8409625; doi:10.1371/journal.pone.0256486)
Supplement: S1 File — (CSV) [file pone.0256486.s001.csv]

Gender	Age	Aca	Posi	Mini	Tim	Freq	Usage	Applic	Featu	cov1	cov2	cov3	cov4	cov5	ris1	ris2	ris3	ris4	ris5	rm1	rm2	rm3	rm4	rm5	sd1	sd2	sd3	sd4	sd5	tp1	tp2	tp3	tp4	tp5	dc1	dc2	dc3	dc4	dc5	av1	av2	av3	av4	av5	Training1	hy1	hy2	hy3	hy4
1	1	1	1	1	1	1	3	4	3	4	5	6	2	4	3	4	6	7	6	3	6	5	4	5	3	5	4	5	7	6	3	4	5	7	7	4	6	7	3	4	2	7	4	3	4	3	2	7	5
1	3	5	3	1	1	5	5	5	5	7	7	7	6	6	6	6	6	6	6	7	7	7	7	7	6	6	5	5	6	6	6	7	6	6	6	6	7	7	7	7	7	7	6	7	7	7	7	7	7
1	1	5	3	1	3	1	2	2	1	4	6	5	4	1	6	7	6	5	7	6	6	6	2	4	3	3	3	4	6	4	4	4	4	6	1	5	7	4	5	6	6	3	4	1	6	1	3	6	3
1	1	5	3	2	4	5	5	3	2	5	6	4	6	4	6	7	6	5	5	5	6	7	4	5	6	3	6	7	6	5	6	7	7	6	5	5	5	6	5	4	5	6	6	6	5	4	7	5	6
1	1	1	2	1	1	2	3	4	4	1	4	5	4	3	2	3	3	4	3	5	5	4	4	6	6	4	4	6	4	5	5	5	5	5	4	5	5	5	6	5	5	6	5	5	5	4	5	6	5
1	1	5	2	2	2	2	3	3	3	3	4	4	5	2	7	6	2	2	1	3	7	4	6	3	5	4	3	6	5	3	5	6	4	7	3	1	2	3	6	4	6	3	5	7	3	5	3	7	6
2	2	2	1	2	3	5	5	5	5	7	6	6	2	7	7	6	6	6	7	7	7	6	6	6	7	7	7	6	6	6	6	6	7	6	6	6	6	4	5	7	6	6	6	6	6	6	6	6	6
2	2	3	2	2	5	5	4	4	4	4	5	5	4	6	4	3	5	4	6	5	6	6	6	7	6	7	7	7	7	6	3	2	1	1	5	5	6	5	5	6	6	4	3	3	3	3	3	3	3
1	1	3	1	2	5	5	4	4	4	7	7	7	7	7	6	7	7	7	7	7	7	7	7	7	7	7	7	7	7	7	1	4	1	1	1	7	7	4	7	7	7	5	5	6	4	1	1	1	1
2	3	3	1	2	4	4	3	2	3	7	6	6	5	6	4	4	2	5	3	5	6	5	6	4	5	6	6	5	6	6	6	4	5	4	4	5	5	5	5	4	5	6	5	5	4	3	5	4	5
1	2	3	2	1	4	3	4	4	2	6	4	5	6	6	5	5	3	4	2	4	6	4	4	5	6	6	5	6	5	5	5	4	4	5	3	4	6	6	6	5	5	6	5	6	5	3	5	5	4
2	3	4	1	2	3	3	3	2	2	5	4	4	3	5	4	3	4	4	4	5	4	4	4	5	4	6	6	6	6	4	4	4	3	4	4	4	4	4	3	4	5	5	5	5	5	5	5	4	5
2	1	3	1	2	5	5	3	3	3	6	5	5	4	5	6	4	3	5	5	6	4	5	4	6	6	6	6	5	6	6	5	5	5	6	5	5	6	4	5	6	7	6	5	4	4	4	6	5	6
2	1	3	1	2	4	5	3	4	2	5	5	5	5	6	7	3	4	6	4	4	3	6	3	5	5	5	5	6	5	5	5	6	5	5	5	4	5	5	4	5	6	6	4	5	4	5	5	5	6
2	4	4	2	1	4	3	4	3	3	7	7	7	3	7	6	6	6	6	7	7	7	7	7	7	7	7	7	7	7	7	7	4	4	4	5	5	7	4	7	6	6	6	5	6	5	4	5	4	5
1	2	5	2	1	5	5	5	5	4	6	5	4	5	4	6	6	5	5	6	5	4	5	6	5	6	6	6	6	6	6	6	6	6	6	6	6	6	6	6	6	6	4	6	6	6	6	6	5	6
1	1	3	1	1	4	5	4	3	5	6	7	6	6	6	4	4	5	3	5	5	5	7	5	4	4	6	4	5	7	5	4	5	4	6	2	6	5	7	5	5	7	6	5	5	5	4	5	5	4
2	1	3	1	1	5	5	5	5	4	7	6	7	6	4	5	5	5	5	4	4	5	4	4	5	6	7	6	6	6	6	6	5	3	6	2	7	6	6	6	6	6	6	6	6	4	4	3	3	3
1	1	2	1	1	2	4	2	3	4	6	7	6	7	5	5	6	5	6	4	4	3	5	3	6	5	7	7	4	6	6	4	4	5	6	2	5	4	6	5	4	5	6	5	6	6	3	6	5	4
1	2	3	1	2	5	5	4	3	4	5	6	5	5	6	5	5	6	7	3	5	5	4	4	7	4	7	5	5	5	5	5	5	5	7	2	4	5	6	4	5	5	5	6	5	5	4	5	4	4
1	2	3	2	1	4	4	4	2	3	6	6	6	6	5	6	4	3	3	2	3	4	3	5	5	5	5	6	6	4	4	5	5	5	6	3	5	6	7	4	6	6	6	6	5	4	3	4	5	4
1	3	4	1	1	5	1	4	4	4	1	1	1	1	1	1	1	3	1	1	1	3	1	2	1	1	7	1	7	7	1	1	1	1	1	1	1	1	1	1	1	1	1	1	1	1	1	1	1	1
1	2	4	2	1	2	3	4	3	4	1	1	1	4	6	5	5	5	5	6	6	6	5	5	5	4	7	6	7	7	4	4	4	4	4	1	2	3	2	4	6	6	6	6	6	4	4	6	4	6
2	1	3	2	1	3	5	5	3	4	7	7	7	6	7	7	7	7	7	7	6	7	7	7	7	7	7	7	7	7	7	5	6	5	4	5	6	6	5	7	6	6	7	6	6	5	4	5	6	5
1	1	4	2	1	5	4	4	2	3	4	3	4	3	3	6	6	5	5	6	6	5	6	5	6	6	6	5	5	6	6	5	7	6	6	7	6	7	6	7	5	5	5	6	5	5	5	5	4	5
2	2	2	2	1	5	4	5	4	4	4	4	4	4	4	4	5	5	4	3	4	4	4	3	4	4	4	3	3	4	4	4	4	4	4	4	4	4	4	4	4	4	4	4	4	4	4	4	4	4
1	1	3	1	2	4	3	3	3	2	6	5	6	5	6	5	6	6	5	6	5	6	5	6	5	5	6	6	5	5	5	6	7	4	5	5	5	6	5	5	5	6	5	6	5	6	5	5	6	5
2	2	4	2	1	5	5	4	3	3	2	2	2	2	2	3	2	2	2	2	2	2	2	2	2	2	2	2	3	2	2	2	2	2	2	2	2	2	3	2	2	2	2	2	4	2	2	2	2	2
2	2	3	1	1	2	1	3	2	2	4	7	5	5	5	4	5	3	4	2	4	7	4	4	3	5	6	4	4	4	3	6	4	4	5	3	3	5	4	5	5	4	5	6	5	6	5	6	4	5
2	1	3	1	1	3	4	5	3	4	6	7	5	6	6	5	5	4	5	4	5	5	5	3	6	4	5	5	5	6	4	5	5	5	6	4	4	5	3	6	4	5	5	6	5	5	4	5	4	4
2	1	3	1	2	4	4	4	3	2	7	7	6	7	5	6	4	6	4	5	3	4	6	7	5	5	3	6	6	5	5	4	5	5	6	5	5	5	4	5	5	6	5	6	6	4	5	5	5	5
1	4	5	3	1	2	5	3	2	2	6	6	7	4	6	4	6	5	4	4	4	4	4	4	6	6	7	7	7	7	6	6	7	1	7	6	7	7	5	5	7	6	5	4	5	4	4	4	4	6
2	1	3	1	1	5	5	4	3	2	7	6	6	4	5	7	5	4	5	4	2	4	5	5	4	5	6	5	5	5	5	6	5	5	5	4	5	5	2	6	6	5	6	5	5	5	5	6	6	6
1	1	4	1	1	3	4	4	3	3	6	5	7	5	4	6	6	3	4	5	3	3	4	4	5	4	6	7	6	4	4	6	4	5	6	3	3	4	4	6	4	5	6	6	5	6	4	5	5	5
2	2	2	1	1	4	3	3	3	2	5	5	7	7	5	7	7	5	5	5	5	5	7	5	5	5	5	5	5	5	5	5	5	5	5	5	5	5	5	5	5	4	7	5	4	5	5	5	4	4
1	2	4	3	1	5	4	5	5	3	5	5	6	6	5	4	4	3	5	5	4	7	6	6	3	5	6	5	4	5	6	7	5	5	6	4	4	5	4	4	5	5	7	6	5	4	5	4	5	5
2	3	4	2	1	5	5	4	4	4	6	5	5	6	6	5	3	4	6	5	5	5	6	5	4	6	5	4	5	7	7	4	7	6	5	5	5	6	3	5	5	6	5	5	5	5	5	5	6	5
1	3	4	2	1	4	4	4	5	4	7	6	5	5	5	5	5	5	6	4	3	4	4	4	6	5	7	6	4	6	6	5	6	5	5	3	4	6	4	6	6	5	6	6	4	4	4	5	6	4
1	2	2	1	1	1	1	2	2	1	7	6	5	4	4	7	5	6	5	3	7	4	5	6	5	7	7	5	5	5	7	6	5	4	6	2	7	5	5	6	4	5	6	5	6	4	5	6	7	6
1	4	3	1	1	5	5	4	5	4	6	7	7	6	7	6	7	7	6	6	6	6	6	6	6	7	7	6	7	7	7	5	6	6	5	6	7	7	6	6	6	6	5	5	6	6	6	6	6	7
1	2	4	2	1	5	5	4	4	4	5	5	5	5	6	7	4	4	3	5	4	5	5	5	4	6	6	5	3	5	5	4	4	5	5	4	4	6	7	6	7	6	5	6	5	5	6	6	5	5
1	3	3	2	1	5	4	4	3	4	5	5	4	3	5	5	4	4	4	3	4	4	6	5	7	3	7	7	7	7	4	5	6	3	4	3	3	5	5	5	3	3	3	3	2	4	3	2	2	2
2	2	4	1	1	4	5	3	4	4	6	6	5	6	6	6	5	5	5	4	6	6	5	4	3	4	6	6	4	5	4	5	4	4	6	3	3	6	7	7	6	5	6	6	4	6	4	5	4	6
1	1	3	1	1	5	5	4	5	5	7	7	7	7	7	7	7	7	7	7	7	7	7	7	7	7	7	7	7	7	5	7	5	5	5	5	5	5	6	6	6	6	6	5	6	6	6	5	5	6
1	3	3	2	1	5	5	5	3	5	6	6	6	5	6	6	6	5	7	7	7	7	7	7	7	6	7	7	7	7	7	6	6	7	6	7	6	6	5	7	5	6	7	6	7	6	5	5	6	7
1	3	4	3	1	4	4	6	3	3	5	6	6	7	5	6	4	4	4	4	3	5	6	5	6	6	6	5	5	4	6	5	4	5	6	5	4	6	5	5	7	6	7	6	6	4	5	6	5	5
2	2	4	1	1	5	5	5	5	5	5	6	6	6	6	7	6	3	5	5	2	4	4	3	5	5	6	6	5	5	5	4	4	5	5	6	6	6	4	4	6	6	7	5	4	5	4	5	5	5
2	1	3	1	2	3	3	4	3	3	6	4	4	5	6	5	5	5	5	5	4	5	5	5	6	4	6	5	5	5	4	4	4	4	4	5	5	5	5	5	5	5	5	6	5	4	6	6	6	4
1	2	3	1	1	2	4	3	3	4	5	4	3	5	4	4	4	5	3	4	5	4	5	3	6	6	6	5	4	4	5	4	5	5	5	5	5	4	5	4	4	5	5	5	5	5	5	5	4	5
2	2	3	1	1	5	5	4	4	4	7	6	6	5	6	6	5	6	6	5	6	5	5	5	6	5	6	7	6	6	6	6	6	6	6	6	6	6	6	6	7	6	7	6	7	6	6	6	6	5
1	2	4	2	1	5	5	5	5	5	6	5	5	5	6	4	4	5	5	6	2	5	6	6	4	6	7	5	4	6	4	5	4	6	4	4	4	6	4	5	5	5	6	5	6	5	5	5	4	6
2	3	3	1	1	3	5	4	3	4	7	6	7	6	5	5	3	6	5	5	3	6	7	5	5	5	7	4	5	6	5	4	5	5	5	5	5	7	5	6	4	5	6	6	5	4	5	5	5	5
2	2	3	1	1	1	1	1	1	1	7	5	7	4	4	6	3	5	4	6	5	5	6	4	6	4	7	6	6	6	7	5	4	6	6	3	3	5	6	5	6	6	6	5	4	5	6	4	6	5
2	2	3	1	1	3	4	4	5	3	6	6	6	6	6	5	6	5	6	5	4	3	5	7	4	6	6	6	6	5	6	6	6	6	6	6	6	6	6	6	6	6	6	6	5	6	6	2	2	4
1	1	2	1	1	3	5	4	3	4	6	6	5	5	6	6	4	4	6	5	3	6	4	4	6	5	6	5	5	5	5	4	5	4	5	4	5	5	5	4	7	6	5	6	6	6	5	5	5	5
1	2	4	2	1	5	5	5	5	5	7	7	7	7	7	7	7	7	7	7	6	7	7	7	7	7	7	7	7	7	5	5	6	4	4	3	4	6	4	4	6	5	6	5	6	5	5	5	4	5
2	1	3	1	1	5	5	5	4	5	1	1	1	1	1	1	1	2	3	2	3	2	2	2	3	2	6	1	7	3	4	5	1	1	1	1	1	1	1	1	5	4	6	5	5	5	6	6	5	6
1	1	4	1	1	2	4	3	3	3	6	6	6	6	5	5	4	3	2	4	4	5	6	5	6	5	5	5	4	4	5	4	4	5	4	4	5	5	5	5	5	5	6	6	5	6	5	5	6	4
2	2	4	2	1	5	5	4	2	4	7	7	7	7	7	7	7	7	7	7	7	7	7	7	7	7	7	7	7	7	6	6	6	6	6	6	6	6	6	6	5	6	5	6	5	5	4	5	6	5
1	1	4	1	1	3	5	4	5	4	6	6	5	5	6	6	6	7	5	5	4	6	5	6	6	6	7	7	7	7	7	5	7	5	5	7	7	7	7	7	5	6	5	6	6	7	7	7	7	7
1	2	2	1	1	4	4	4	3	3	7	6	6	6	5	4	4	4	3	5	5	4	6	4	7	6	6	5	5	5	6	5	5	4	5	3	3	6	6	5	4	5	6	5	6	5	6	6	5	6
1	2	3	3	1	5	5	5	5	3	6	5	7	7	5	3	3	5	4	4	4	6	5	4	6	5	6	6	4	6	4	6	5	5	5	4	5	6	6	4	5	5	6	6	6	5	6	5	6	6
1	3	3	2	2	3	4	3	4	2	1	5	4	6	5	4	4	6	5	5	3	5	4	7	5	4	7	4	5	5	5	5	6	5	6	4	5	5	5	5	5	4	5	5	5	6	5	5	5	5
2	1	3	1	1	4	4	4	3	4	6	6	6	6	6	6	6	6	6	6	6	6	6	6	6	6	6	6	6	6	6	6	6	7	6	6	6	6	6	6	6	6	6	6	6	6	6	6	6	6
1	3	4	2	1	3	4	3	3	2	4	4	3	2	5	4	4	4	3	4	4	4	5	4	5	3	3	3	5	5	5	4	4	5	5	4	4	4	4	4	7	6	6	4	6	5	6	5	5	4
1	1	2	1	1	5	5	4	4	4	6	7	7	7	7	7	7	7	7	7	7	7	7	7	7	6	7	6	7	7	6	6	7	6	6	6	7	6	6	6	7	6	5	5	6	6	6	6	4	5
1	2	2	1	2	5	3	5	3	3	6	5	6	6	6	6	6	4	5	5	5	4	6	4	4	6	6	5	5	5	5	6	5	5	5	5	6	7	5	6	6	6	6	6	5	5	5	5	5	5
1	2	3	1	1	1	1	4	5	4	5	5	4	5	5	5	5	5	5	5	5	5	4	5	4	4	5	4	5	4	5	5	4	4	5	5	4	4	5	5	2	4	5	4	2	3	4	1	1	1
2	3	3	2	1	3	3	5	1	3	7	5	6	6	6	4	6	5	6	4	4	6	6	3	5	5	5	5	4	4	6	6	4	6	6	4	5	6	6	5	6	5	6	6	5	4	5	5	5	5
2	2	3	1	1	4	3	5	3	4	7	7	7	7	7	5	6	4	4	5	6	7	5	6	7	7	7	7	5	5	6	5	4	3	3	3	7	7	4	6	5	5	6	7	6	5	6	6	5	5
1	2	3	1	1	5	5	5	5	5	6	5	5	5	5	4	4	4	6	6	5	4	5	4	5	4	7	7	7	7	7	5	5	3	4	1	1	6	7	5	7	7	7	2	7	2	2	2	2	7
1	2	3	2	2	4	4	2	2	3	7	5	4	6	5	5	3	3	5	4	4	6	5	5	4	6	6	5	5	5	5	6	5	5	5	4	4	5	6	5	4	4	6	5	5	6	6	5	4	4
1	2	3	2	1	2	1	2	2	2	3	2	4	3	4	2	3	2	3	2	3	3	2	3	2	3	3	4	2	3	3	4	2	3	3	2	4	3	4	2	3	3	4	3	4	3	4	2	3	4
2	1	3	1	1	2	5	4	4	3	5	5	5	5	6	6	4	4	3	3	2	4	5	6	3	5	7	6	4	6	3	5	4	4	4	3	3	4	6	6	5	5	5	6	6	5	5	5	4	5
1	2	3	2	1	5	5	5	5	5	5	6	6	7	5	5	5	5	4	4	5	3	6	4	4	4	6	5	5	6	4	5	4	5	5	4	5	3	5	5	6	5	5	5	6	6	6	5	5	5
2	1	4	1	2	5	3	5	4	3	4	6	7	6	6	6	5	6	5	3	4	4	4	3	6	5	6	4	6	6	5	4	5	4	4	5	6	4	4	6	6	5	6	6	5	5	5	6	5	4
2	1	2	1	1	5	5	5	2	3	5	5	4	1	7	5	5	6	6	5	3	4	6	5	7	6	7	7	7	7	6	4	4	5	5	6	7	7	5	6	6	7	5	5	5	6	6	5	6	6
1	2	4	3	1	5	5	4	4	4	6	4	7	4	6	5	3	6	4	4	3	4	3	4	6	3	7	6	7	7	5	3	4	3	5	5	6	6	6	6	3	3	3	3	2	4	3	4	4	3
2	1	3	1	2	5	4	4	5	3	6	5	7	6	5	7	4	5	5	5	4	6	5	5	5	6	5	5	4	5	4	4	6	5	6	4	4	5	6	5	7	7	6	6	5	5	6	5	6	5
2	2	2	1	1	5	2	4	3	2	4	3	5	3	5	4	3	6	6	4	3	4	4	4	5	3	4	5	2	2	2	5	4	5	5	3	4	4	5	5	2	3	3	4	4	2	2	4	5	5
1	4	3	2	1	5	4	3	2	3	7	7	7	7	7	5	5	6	6	6	5	6	5	5	5	4	7	5	7	5	6	4	5	4	4	5	5	5	5	5	4	4	4	4	4	3	3	3	3	3
1	2	3	1	1	4	5	4	5	4	7	6	5	6	6	6	6	6	6	6	6	5	6	5	4	5	4	6	5	4	5	6	4	6	4	4	5	4	5	4	6	6	7	7	6	7	6	7	5	6
1	1	4	1	1	3	4	3	3	2	6	6	6	6	6	5	5	6	6	6	5	5	6	5	6	6	6	6	5	6	6	6	6	6	6	4	6	5	6	6	6	6	6	5	6	5	5	5	5	5
1	4	4	3	1	4	5	3	3	3	6	6	6	6	6	6	6	6	6	6	5	5	6	6	6	5	6	6	6	6	5	5	5	4	5	4	5	5	4	4	6	6	6	6	6	6	6	6	6	6
2	1	3	1	1	4	4	4	2	2	6	6	6	5	5	4	6	3	5	5	3	4	5	5	4	4	6	7	5	7	4	4	5	5	6	4	5	4	6	5	5	6	5	6	6	5	5	5	4	5
2	1	3	1	1	5	5	3	2	3	5	6	7	6	4	5	5	4	4	4	4	5	4	4	5	5	7	5	6	5	5	6	5	6	5	3	2	4	6	5	6	6	6	7	6	5	6	5	4	7
1	2	4	3	1	1	4	3	2	2	4	5	6	6	5	6	5	5	5	4	5	6	6	7	7	6	6	4	6	6	6	6	4	5	5	4	4	4	6	6	6	6	5	6	5	6	5	4	5	7
1	2	3	1	1	3	5	4	2	2	7	5	7	6	6	5	3	1	1	3	5	3	2	2	2	4	7	7	7	7	7	4	1	2	2	1	1	1	1	1	5	5	4	4	3	5	5	5	3	7
2	2	4	1	3	1	1	1	1	1	7	7	4	4	6	7	5	5	5	5	7	7	7	7	7	5	7	5	7	7	5	2	5	1	1	5	5	6	5	5	7	5	5	5	5	4	4	3	3	3
2	2	3	1	1	3	5	4	4	3	6	5	5	7	5	4	4	6	3	3	4	5	5	4	6	5	6	6	4	6	4	4	4	5	6	4	4	5	5	5	4	4	5	6	6	5	5	5	5	5
1	4	3	1	1	2	5	3	4	3	7	5	6	6	5	4	4	6	4	3	3	4	4	3	5	4	7	7	5	5	5	4	5	4	5	5	5	6	4	5	4	4	5	6	5	6	6	5	6	6
1	2	4	2	1	2	1	2	1	1	1	1	1	1	1	1	1	1	1	1	1	1	1	1	1	2	6	6	5	4	3	1	1	1	4	1	1	1	1	1	1	1	1	1	1	1	1	1	1	1
2	1	2	1	2	5	5	4	4	4	7	7	6	6	7	7	7	7	7	7	6	6	7	6	7	7	2	7	3	6	7	6	7	6	5	7	7	7	7	7	7	7	7	7	7	7	7	7	7	6
2	3	4	2	2	5	5	4	4	4	7	7	6	6	7	7	7	7	7	7	7	7	7	7	7	7	2	7	3	6	7	7	5	5	7	6	7	7	6	6	7	7	7	7	7	7	7	7	7	7
1	1	4	1	1	1	1	1	1	1	6	7	6	7	5	5	6	5	5	5	4	5	5	6	5	6	6	4	4	7	5	5	5	5	6	5	6	5	5	4	5	5	6	5	5	5	5	7	5	5
1	1	3	1	2	4	5	3	5	4	7	7	7	7	7	5	5	6	6	6	6	6	6	6	6	6	6	5	6	5	5	6	5	6	7	7	7	6	7	6	6	5	6	6	4	6	6	7	5	6
2	2	4	2	1	5	4	5	3	3	6	5	6	6	5	6	4	4	3	5	5	6	7	4	7	5	7	5	5	5	7	4	4	5	4	4	6	5	6	5	6	5	5	6	6	5	5	5	4	5
2	1	3	1	1	4	4	4	4	3	6	5	5	3	6	6	5	5	6	6	4	5	6	6	6	6	7	6	7	6	6	5	5	5	5	5	6	6	6	6	5	5	5	6	6	6	6	4	5	5
1	3	3	3	1	5	5	5	5	4	7	7	7	6	6	7	5	6	6	6	4	4	6	3	7	6	7	7	7	7	6	5	6	4	3	4	4	5	6	6	4	5	6	5	5	5	5	6	5	4
2	2	3	1	1	5	5	5	5	5	7	7	5	7	5	4	6	5	4	4	5	4	5	7	6	6	5	5	4	6	5	5	5	5	5	5	5	6	7	6	7	6	6	6	5	6	6	6	6	5
2	2	4	1	1	5	5	4	3	4	6	6	6	6	4	7	4	6	5	4	4	5	6	5	4	6	6	4	5	7	4	5	5	4	5	4	5	5	7	5	4	4	5	6	6	5	6	6	4	5
1	2	3	2	1	3	3	3	3	3	5	6	6	5	6	6	2	4	6	6	4	6	4	4	5	5	6	6	6	6	4	4	6	5	4	5	5	4	5	6	6	5	6	6	6	5	6	5	5	5
2	1	4	1	1	5	5	4	3	3	7	7	7	7	7	6	4	5	6	6	6	6	6	6	6	6	7	7	6	5	6	6	6	6	6	4	6	6	6	6	4	6	6	6	5	5	6	6	6	4
2	3	2	2	1	5	3	3	3	2	4	5	7	5	5	4	3	3	4	4	6	5	6	5	3	5	6	5	4	6	5	6	6	6	4	4	6	7	4	5	7	6	6	5	6	6	5	4	6	5
2	2	4	2	1	1	1	1	2	1	5	6	6	5	5	3	4	4	5	5	3	4	7	6	4	6	6	3	5	4	4	5	6	5	5	5	6	7	5	6	6	5	5	6	6	4	6	5	5	5
2	3	3	1	1	4	5	4	4	4	6	6	6	6	6	4	5	5	6	4	2	6	4	7	5	7	7	3	6	5	5	4	4	6	6	4	5	7	6	6	5	6	5	5	6	4	6	5	4	4
1	1	2	1	1	4	3	4	3	3	4	4	4	4	4	5	5	5	5	5	5	5	5	5	5	3	3	3	3	4	3	3	5	3	3	5	5	5	5	5	5	5	6	6	6	5	4	5	5	6
1	1	3	1	1	5	5	4	2	2	5	7	7	7	6	6	5	5	5	6	5	6	5	6	6	6	6	6	7	7	7	7	7	7	7	7	7	5	5	6	7	7	7	5	5	4	5	4	6	6
2	2	3	1	1	4	5	4	2	2	6	5	5	6	5	5	5	5	6	6	4	5	6	5	6	5	6	5	6	6	4	5	6	5	5	5	6	6	6	5	4	5	7	6	4	4	5	4	5	4
2	1	3	1	1	3	4	4	4	2	6	7	5	7	6	5	5	4	4	5	5	4	7	4	5	4	5	4	5	5	5	4	7	6	4	4	5	4	6	6	5	6	5	6	5	5	4	4	5	5
2	2	3	1	1	5	5	4	3	3	4	5	4	4	7	3	7	6	7	6	5	6	5	5	4	6	6	7	3	4	7	1	1	1	3	7	5	3	6	5	6	6	5	6	5	6	4	5	6	6
2	2	3	1	1	3	4	4	3	3	3	3	3	3	3	3	3	3	3	3	4	4	4	4	4	3	3	3	3	3	3	3	4	3	3	3	4	3	4	3	6	6	5	5	5	5	5	5	4	5
1	3	4	1	1	5	5	5	5	4	5	5	6	1	6	5	4	6	6	6	5	5	5	4	4	5	7	6	7	7	6	4	5	2	3	4	4	5	4	5	4	4	5	6	4	5	5	4	5	6
2	1	4	2	1	4	4	4	4	3	7	7	6	6	5	4	6	6	5	4	3	7	6	5	4	6	4	7	4	5	5	5	4	5	4	4	5	6	6	5	7	6	6	6	5	4	5	5	6	4
1	3	3	2	1	1	1	1	2	1	7	6	7	5	4	5	5	7	6	5	4	6	7	6	5	5	5	6	5	4	6	6	4	6	5	4	5	5	5	6	7	6	5	6	4	6	5	5	6	5
2	1	3	1	1	4	3	4	2	2	6	6	5	4	6	6	5	6	5	5	2	4	5	4	7	6	7	6	5	4	4	6	5	6	5	5	6	6	4	5	5	6	6	5	5	6	4	4	6	6
2	1	3	1	1	3	4	5	3	4	6	6	6	6	5	5	5	5	4	4	4	3	4	3	4	4	6	5	6	6	5	5	7	7	5	4	6	7	4	5	6	5	5	6	5	5	5	5	5	4
1	4	4	3	1	3	5	3	2	3	7	4	4	6	7	5	4	4	4	3	5	5	4	4	6	2	7	6	6	6	6	4	6	3	2	3	5	4	5	4	7	7	6	5	4	3	3	3	3	5
2	2	4	1	1	1	1	1	1	1	6	5	5	5	5	5	4	6	4	3	4	6	6	3	3	5	6	5	7	5	5	6	6	6	6	5	6	7	5	6	6	5	6	5	5	3	4	4	4	5
2	1	3	1	1	5	5	5	3	2	4	4	4	5	5	5	6	5	5	5	5	5	5	5	6	5	7	6	6	5	4	5	4	4	4	5	5	4	4	5	6	5	5	5	6	4	4	5	5	6
1	2	4	2	1	1	1	1	1	1	5	5	5	6	4	6	4	5	3	4	5	4	5	4	4	4	5	6	6	5	6	5	4	5	5	4	5	6	6	5	5	5	6	5	6	5	5	5	5	4
2	2	3	1	1	5	4	3	4	4	7	6	7	6	6	7	7	7	7	7	7	6	7	7	7	7	7	7	6	4	7	6	6	6	6	4	6	7	6	6	6	5	5	6	5	5	6	4	4	4
1	1	3	2	1	5	5	4	4	3	1	1	1	1	1	1	1	1	1	1	1	1	1	1	1	1	1	4	1	4	4	1	1	1	1	1	1	1	1	2	1	1	1	1	1	1	5	5	4	1
2	1	4	1	1	3	6	4	5	3	4	5	6	5	5	6	5	4	3	3	4	7	4	5	5	4	6	5	7	5	5	4	5	6	4	5	6	5	7	4	4	6	5	5	5	4	4	5	5	5
2	1	4	1	1	4	5	5	4	5	5	6	6	1	7	7	7	7	7	7	7	7	7	7	7	4	7	7	7	7	7	4	4	1	1	1	1	7	7	7	5	5	6	5	6	5	5	4	6	6
1	4	4	2	1	2	5	4	5	2	6	6	5	2	6	5	6	6	6	6	5	6	6	6	6	5	6	6	6	6	4	2	4	2	2	4	6	4	2	4	6	6	6	6	6	2	3	2	2	2
1	3	2	1	1	5	5	4	2	2	4	6	6	5	6	7	5	5	4	5	5	6	4	5	3	5	6	5	7	5	5	6	4	5	5	6	6	6	5	3	6	7	6	7	5	4	5	5	6	6
2	3	4	2	1	5	5	5	4	4	6	7	7	3	6	6	6	6	5	5	6	5	4	5	7	7	7	7	7	7	6	6	5	3	3	6	6	6	6	6	7	6	6	6	6	6	6	6	6	5
2	2	3	1	2	4	3	5	4	4	6	6	5	6	5	6	4	6	5	4	4	5	5	3	4	4	5	6	6	6	5	5	4	6	5	5	6	7	5	4	5	7	6	7	5	5	6	5	5	4
2	2	1	2	2	3	4	2	4	2	6	7	5	5	5	5	4	4	4	3	5	4	6	7	5	5	6	5	7	5	4	5	5	5	5	4	5	7	6	4	4	7	6	7	4	5	6	5	6	5
2	2	3	1	2	5	4	4	5	3	4	4	6	5	5	4	5	4	5	3	4	5	5	5	5	4	6	6	6	6	4	5	4	5	4	4	4	4	5	4	4	4	4	4	3	5	5	3	4	3
2	2	5	1	2	5	5	4	4	3	7	7	5	6	6	5	6	4	4	4	5	7	6	5	3	5	6	4	7	4	5	4	6	5	5	5	6	6	7	5	6	5	5	5	6	4	5	5	5	6
1	2	3	2	1	2	5	5	3	4	4	5	5	5	4	2	5	5	3	3	6	4	5	5	5	5	7	7	6	6	5	5	5	5	5	5	5	5	5	5	6	5	6	6	5	5	6	5	6	6
2	3	3	1	1	1	1	1	2	1	7	7	7	5	5	4	4	5	5	5	4	6	4	6	6	4	7	6	7	4	6	5	4	6	6	5	5	5	6	7	5	6	5	6	6	6	5	4	6	5
2	3	4	3	1	5	5	5	5	4	6	6	5	5	6	5	6	7	5	5	5	5	3	3	6	6	7	7	7	7	6	5	4	4	4	5	5	6	4	6	5	4	4	4	4	4	4	4	4	6
1	4	5	3	2	2	3	3	5	4	7	7	7	6	6	4	5	3	3	4	6	3	4	4	3	5	6	5	5	5	7	6	5	4	4	5	5	5	5	7	6	5	5	6	5	4	5	5	5	4
1	3	3	1	2	5	4	3	3	4	6	6	6	5	6	5	5	4	4	5	5	5	5	5	6	6	6	7	5	6	6	6	6	5	5	4	5	6	6	7	5	5	6	5	4	5	6	5	6	5
2	4	5	1	2	5	5	5	4	3	7	7	7	7	7	7	7	4	4	5	7	7	7	7	7	7	7	7	7	7	7	7	7	7	7	7	7	7	7	7	7	7	7	4	7	7	6	7	4	4
2	2	1	1	2	3	4	2	3	2	6	6	6	6	6	6	6	6	6	6	6	6	6	6	6	6	6	6	6	6	6	6	6	6	6	6	6	6	6	6	6	6	6	6	6	6	6	6	6	6
2	2	3	1	2	1	1	1	2	1	6	5	6	4	5	6	5	6	5	6	5	5	5	5	5	7	7	7	7	7	6	5	4	3	5	5	6	6	5	6	6	6	5	5	5	5	4	4	4	4
2	2	5	1	2	5	5	5	2	5	6	6	6	6	6	6	4	6	6	6	6	6	6	6	6	6	4	6	3	2	6	6	5	5	2	2	6	6	6	6	6	6	6	6	6	6	6	6	6	6
2	2	4	1	1	6	5	5	3	3	7	7	7	5	5	6	5	6	5	4	5	7	5	5	6	4	5	6	5	4	5	5	4	6	4	5	7	7	6	5	5	6	5	6	6	5	5	4	5	5
1	4	3	3	1	4	5	3	4	3	6	6	6	6	6	7	6	5	6	6	6	6	6	6	7	6	7	7	7	7	6	6	5	4	4	4	4	5	4	4	5	5	5	5	5	4	4	4	4	4
2	1	3	1	2	4	5	4	4	4	7	7	6	7	4	5	4	5	5	4	3	5	5	4	7	5	6	6	5	5	4	4	6	5	5	6	7	6	6	6	7	7	6	6	5	4	4	5	5	6
2	1	4	2	3	1	1	2	2	3	7	6	5	7	5	7	3	4	4	7	2	4	6	3	6	4	7	5	4	5	5	4	6	6	5	4	5	5	6	5	7	7	6	5	5	4	5	5	4	6
1	4	4	3	3	5	5	4	4	4	6	6	7	5	7	4	4	6	5	5	5	5	5	5	6	5	7	7	7	7	6	6	6	4	4	5	5	6	5	6	5	5	5	5	5	4	4	4	4	4
2	2	3	2	3	5	5	4	2	4	7	7	4	6	6	5	6	3	6	5	4	5	5	6	5	6	6	6	5	6	6	5	5	6	6	3	3	5	5	6	7	6	5	6	5	5	6	5	5	5
2	2	4	1	3	5	5	5	3	4	6	6	4	7	5	6	5	4	6	6	5	6	4	5	4	7	5	5	4	5	7	6	5	6	6	3	3	5	4	6	5	5	6	5	4	6	5	5	5	5
1	3	4	3	3	3	3	3	3	3	5	5	5	4	5	5	3	7	4	6	3	3	2	4	7	4	7	6	7	7	6	5	3	3	3	3	3	6	3	5	4	6	6	6	5	4	4	4	4	4
2	2	4	1	3	5	5	5	4	5	5	5	6	5	5	5	5	5	6	4	4	6	5	5	5	7	7	7	3	6	5	4	4	3	5	3	5	5	5	6	3	3	4	2	3	4	3	2	3	1
2	2	3	1	3	5	5	5	5	5	7	7	7	7	7	7	7	7	7	7	7	7	7	7	7	7	7	7	7	7	7	7	7	7	7	7	7	7	7	7	7	7	7	7	7	7	7	7	7	7
1	2	3	3	3	5	5	5	5	4	7	6	6	7	7	7	7	7	6	7	7	7	7	7	7	7	7	7	7	5	6	6	6	6	6	6	7	7	5	6	6	6	6	6	6	6	6	6	6	6
1	1	3	1	3	4	5	4	3	3	4	2	5	3	4	5	3	3	4	3	3	5	4	4	5	3	4	4	4	4	4	4	4	3	3	3	6	5	5	5	5	5	6	5	6	5	4	5	4	5
1	3	3	2	3	3	4	4	3	2	5	5	5	5	5	4	4	5	5	3	5	5	5	5	6	4	5	5	5	5	4	5	4	5	4	4	5	6	7	7	4	5	6	5	5	5	5	4	5	5
2	2	3	2	3	3	2	4	4	2	5	5	6	5	6	6	3	4	5	4	6	4	4	3	4	5	6	6	6	6	5	4	5	6	5	3	3	6	7	7	4	5	6	5	5	6	4	4	5	4
1	2	3	2	3	1	1	2	2	2	6	6	6	6	6	7	6	6	5	6	6	7	7	7	7	6	6	6	6	2	6	6	6	6	6	7	7	7	7	7	6	6	6	6	6	6	6	6	6	6
2	2	4	1	3	1	1	1	1	1	7	7	7	5	5	5	4	4	4	4	4	5	4	4	4	5	7	6	7	7	5	4	5	1	2	4	5	5	2	4	3	2	2	2	2	2	2	2	2	4
1	2	2	1	1	3	1	2	2	3	1	1	1	2	3	3	2	3	3	3	3	3	3	3	3	2	4	1	4	3	1	3	3	3	3	2	3	3	3	3	4	4	4	4	4	4	4	4	4	4
2	2	2	1	3	1	1	1	1	1	7	7	7	4	7	7	4	4	7	7	4	7	4	7	7	1	4	7	3	4	7	1	1	1	1	1	4	4	4	4	1	4	4	4	4	1	1	1	1	1
2	2	2	1	3	5	1	4	3	2	7	6	6	6	5	5	6	3	7	5	3	6	4	4	4	5	5	4	5	5	4	6	4	6	4	2	2	6	5	6	5	5	5	6	5	5	5	5	6	6
1	4	3	2	3	5	4	5	3	3	6	6	5	5	4	5	6	5	6	6	4	5	3	5	3	6	6	5	6	4	3	6	5	5	5	3	3	5	4	6	6	6	6	5	5	5	5	5	5	6
1	3	4	2	3	4	4	4	4	4	6	6	6	6	6	6	7	6	6	6	6	6	5	5	7	6	7	7	7	7	7	5	5	4	4	4	6	7	5	5	6	6	6	5	5	5	6	6	6	5
2	2	3	2	3	4	5	4	2	3	6	5	7	5	6	7	5	5	5	4	5	4	6	4	6	6	5	5	4	5	2	5	4	3	4	6	7	6	5	4	4	5	6	5	6	6	4	5	4	5
1	1	1	1	3	1	1	1	2	1	6	5	7	6	5	5	4	6	5	5	4	3	4	6	5	5	6	4	5	7	3	5	5	4	4	4	5	5	4	4	5	5	6	6	6	5	5	4	5	5
1	2	4	1	3	5	5	4	5	2	5	4	5	5	4	5	3	4	4	4	3	2	7	3	4	6	6	7	7	6	4	4	4	1	1	5	5	6	6	4	4	4	4	5	4	3	4	2	2	5
1	4	3	1	3	3	3	3	4	4	5	7	6	6	5	6	3	4	5	3	4	5	3	2	3	4	7	5	5	6	4	5	6	4	5	4	5	5	6	5	4	5	6	7	5	4	5	6	5	4
2	2	3	2	3	5	5	5	4	4	5	5	5	5	5	5	6	6	5	6	5	5	5	6	6	5	5	5	5	6	5	5	6	6	6	5	6	7	6	6	5	5	6	6	4	5	5	5	5	4
2	3	2	2	3	4	4	4	3	3	6	6	6	6	6	7	4	3	6	4	5	4	4	5	5	7	4	4	6	5	3	4	4	5	5	6	5	6	7	6	6	6	5	5	4	5	5	4	6	5
2	1	5	1	3	5	5	5	4	4	5	6	7	7	7	7	6	5	6	7	5	5	6	6	7	4	5	6	5	5	7	6	6	6	6	7	6	6	7	7	6	6	6	5	6	7	5	6	5	7
1	2	3	2	3	4	4	4	4	3	6	6	6	6	6	6	6	6	6	6	6	6	6	6	6	6	6	6	6	6	6	6	6	6	6	6	6	6	6	6	6	6	6	6	6	6	6	6	6	6
2	2	3	1	3	1	4	3	1	2	7	7	7	7	7	7	7	7	7	7	7	1	7	7	7	2	2	2	2	2	4	4	4	4	4	5	5	5	6	5	6	6	6	6	6	5	5	5	5	5
1	2	4	1	3	5	3	4	4	3	7	6	6	6	6	5	3	5	6	5	6	5	5	4	3	5	5	3	4	4	4	5	5	3	5	4	5	5	5	7	7	7	6	5	5	6	6	5	5	4
2	4	5	2	2	4	4	4	2	2	6	6	6	6	6	6	6	6	7	6	6	6	6	6	6	5	7	7	7	7	6	6	6	1	1	3	3	7	6	6	6	6	6	6	5	6	6	6	6	5
2	3	3	1	3	1	3	2	2	2	5	5	5	5	5	5	5	5	5	5	5	5	5	5	5	5	5	5	5	5	5	5	5	5	5	5	5	5	5	5	5	5	5	5	5	5	5	5	5	5
2	2	3	2	3	4	5	4	2	3	7	6	6	1	6	6	5	6	6	5	5	6	6	6	6	5	7	7	6	6	6	5	6	6	6	5	6	5	6	5	4	4	4	4	4	5	5	5	5	5
1	3	3	3	3	5	5	4	2	4	7	7	7	7	6	7	7	6	7	7	7	7	6	7	7	7	7	7	6	7	7	6	7	4	6	6	7	6	6	7	7	7	7	6	6	6	6	6	7	6
1	2	3	3	3	1	3	2	2	1	7	7	7	7	7	5	4	6	6	5	4	6	2	4	7	5	7	7	7	7	6	6	5	5	5	5	6	6	4	6	4	4	4	4	4	5	4	4	4	4
2	2	3	1	1	3	4	4	2	1	6	6	6	6	6	6	6	6	5	5	4	4	5	4	6	4	7	6	7	5	4	3	3	2	4	1	3	4	3	2	2	2	3	3	3	4	2	2	2	2
1	1	3	1	1	2	5	4	2	3	1	1	3	3	1	2	4	2	7	1	2	1	1	1	1	1	1	5	3	1	1	2	1	2	2	2	2	2	2	2	7	3	5	3	7	7	5	1	7	7
1	1	3	1	1	5	5	4	4	3	7	6	4	5	5	6	4	7	3	3	6	5	4	4	4	7	6	6	5	6	6	4	4	1	4	4	6	7	5	6	7	6	6	6	6	7	6	6	6	6
2	2	3	2	1	2	4	5	4	2	6	5	5	6	5	3	5	6	4	7	4	4	3	5	7	4	5	6	4	5	4	5	5	2	4	5	7	5	6	7	6	5	5	6	6	5	4	5	4	6
1	2	3	2	1	4	4	4	2	3	6	6	6	4	5	4	4	5	5	7	5	7	5	4	6	6	6	5	5	7	4	6	6	4	4	6	6	4	6	6	5	5	5	6	6	6	5	5	5	5
2	2	3	1	1	2	3	4	2	3	6	7	4	6	6	4	6	5	5	6	6	6	4	5	5	5	7	5	5	5	5	6	5	5	5	4	5	5	5	7	4	4	4	5	6	5	5	5	6	6
2	1	3	1	1	2	5	3	2	1	7	6	4	5	5	5	4	4	3	5	7	5	6	7	5	7	7	4	4	6	4	5	4	6	5	5	6	6	6	5	4	4	5	6	5	5	4	4	5	6
1	1	3	2	1	1	1	2	1	1	7	4	6	3	7	5	4	4	4	4	4	4	4	4	4	4	4	4	4	4	4	4	4	4	4	4	4	4	4	4	5	4	4	3	2	3	3	2	2	4
1	2	3	1	1	5	4	4	3	2	7	7	7	6	5	6	5	3	4	4	4	6	4	5	4	5	4	5	5	5	6	5	5	4	6	4	5	7	6	7	6	7	6	5	5	4	5	6	4	5
1	2	3	1	1	4	4	4	2	1	6	6	7	5	5	7	5	5	3	4	5	4	3	3	5	4	5	4	4	6	6	5	5	4	4	4	6	7	7	6	5	7	6	6	6	5	6	5	5	6
1	4	4	1	1	4	4	3	4	3	6	6	5	5	5	7	7	7	7	6	4	6	5	5	6	6	7	6	7	7	7	6	6	6	7	7	6	6	6	4	7	7	7	6	6	6	5	4	5	4
1	2	4	2	1	4	4	4	4	3	5	6	6	6	4	5	4	6	5	3	5	6	4	4	5	6	6	5	4	4	5	4	5	5	6	5	5	5	6	5	7	6	6	5	5	5	5	5	5	5
1	1	3	1	1	6	6	6	3	4	5	5	5	5	5	5	4	4	3	3	6	5	5	6	6	5	5	6	5	5	4	5	5	4	6	4	6	5	5	6	4	5	6	6	6	5	4	5	4	6
1	3	3	2	1	5	4	5	5	5	6	5	6	6	6	4	3	3	4	5	4	7	6	7	4	4	7	5	6	5	4	4	4	5	6	5	6	4	6	7	5	6	7	5	6	5	4	6	5	5
1	2	4	2	1	3	3	3	4	2	3	3	3	4	4	2	6	7	5	6	5	5	5	6	5	6	7	7	7	7	6	5	6	4	3	4	6	4	6	7	6	6	7	6	5	6	5	6	6	5
2	3	4	2	1	3	4	3	3	3	7	6	6	3	4	4	7	5	5	6	5	5	6	5	5	6	7	7	7	7	7	7	5	5	5	3	5	6	4	6	7	7	7	7	7	5	5	5	5	6
1	2	2	2	1	4	3	5	4	3	7	5	6	6	5	5	4	5	5	4	7	7	5	4	6	6	6	6	4	6	4	5	6	6	5	4	5	5	5	6	6	6	6	5	4	4	4	5	6	5
2	2	3	2	1	5	4	3	2	3	7	7	7	7	7	7	7	6	6	7	6	6	6	6	6	7	7	7	7	6	7	6	6	6	6	6	6	6	5	7	6	6	6	6	6	5	6	6	6	6
1	1	3	1	1	5	5	4	4	3	6	5	6	1	6	5	5	4	5	5	5	6	6	6	7	4	7	5	6	4	5	4	4	2	2	6	6	6	5	4	5	5	5	5	5	6	5	4	5	4
1	1	4	1	1	1	1	1	1	1	7	7	7	4	2	7	4	1	1	4	3	5	3	3	3	2	4	7	1	7	4	5	4	4	5	2	2	3	2	3	1	1	3	1	1	1	1	1	1	1
2	2	4	2	1	5	5	4	3	2	7	4	5	6	5	4	4	4	4	7	3	6	5	5	5	5	5	5	6	5	5	4	4	6	6	5	5	7	6	5	5	6	5	6	7	5	5	4	5	4
2	1	3	1	1	4	4	2	5	4	7	6	6	6	5	5	3	3	3	7	4	3	2	4	4	6	6	5	5	5	6	5	5	6	5	4	5	7	5	6	5	6	6	5	5	6	4	4	4	5
1	3	3	2	1	3	5	3	5	4	7	5	5	7	6	5	7	5	5	6	4	5	4	5	6	4	7	6	5	4	6	5	4	6	5	3	3	6	6	7	7	6	5	6	6	6	5	4	5	6
1	3	2	1	1	1	4	5	5	5	7	4	5	4	6	4	7	5	4	4	3	6	7	7	6	5	5	5	4	5	5	6	5	5	5	4	5	7	7	6	7	7	7	6	6	4	5	5	5	5
2	1	3	2	1	5	5	4	4	4	6	5	5	1	7	5	5	5	7	5	4	5	6	6	7	5	6	7	5	7	4	6	5	5	6	5	7	6	7	6	6	6	6	6	6	6	5	2	7	6
1	3	4	3	1	5	5	5	5	5	6	6	6	4	6	7	6	3	3	5	2	4	5	6	4	5	5	6	6	4	5	6	5	5	6	6	6	5	6	4	4	5	6	5	5	5	6	6	4	4
1	4	3	2	1	3	3	4	3	3	6	6	6	5	6	6	3	5	4	6	4	5	4	4	5	4	6	5	5	6	6	5	6	6	5	5	5	5	5	5	5	5	6	6	4	5	5	5	5	5
1	3	3	1	1	4	3	3	4	3	6	7	7	5	6	5	3	6	5	7	3	4	3	6	4	5	6	4	4	5	4	4	6	5	5	4	5	4	6	6	7	7	7	5	4	6	4	6	5	5
2	5	3	2	1	4	5	5	4	3	7	6	6	6	7	6	7	7	5	6	6	6	5	5	7	7	6	7	7	7	4	6	5	4	4	5	5	7	5	5	5	5	7	7	5	5	5	5	6	6
1	3	3	2	1	1	4	3	3	4	5	6	5	5	7	5	5	4	3	3	2	6	5	3	4	4	6	7	4	6	6	5	4	6	6	5	5	6	4	6	4	5	6	5	5	4	5	5	6	5
1	1	3	1	1	2	2	2	1	2	5	6	6	4	5	6	5	5	4	5	3	7	4	7	3	5	6	7	5	4	6	4	5	5	6	4	6	5	5	5	5	6	5	6	6	5	5	4	6	5
1	1	4	1	1	2	2	2	2	2	6	5	7	5	5	4	7	6	3	6	5	5	5	4	5	6	7	6	6	5	6	6	6	5	5	6	5	6	4	6	6	6	5	6	6	6	4	5	5	6
2	1	3	1	1	2	2	2	2	2	7	5	6	5	7	6	4	6	5	4	4	4	6	5	6	6	5	6	7	4	5	5	5	5	6	4	6	5	5	4	5	6	5	5	6	5	5	5	4	5
2	1	1	1	1	4	2	4	4	3	6	6	4	5	7	3	4	5	5	3	3	6	3	6	4	4	5	5	5	5	5	7	4	5	5	3	3	7	6	4	4	5	5	5	5	6	4	5	5	4
1	3	2	3	1	5	2	4	4	3	7	7	5	6	4	3	6	4	6	4	2	5	4	5	3	5	6	4	6	5	7	7	7	6	5	2	2	7	5	5	5	6	5	5	6	5	5	5	6	5
1	1	3	1	1	2	2	2	2	2	6	5	6	7	5	4	5	3	4	6	3	4	6	4	7	6	7	5	4	5	7	4	4	5	6	4	5	7	7	4	6	5	6	4	6	4	5	4	5	6
2	2	2	1	1	3	2	2	1	3	6	7	5	5	5	5	4	5	4	5	6	5	5	7	5	6	6	6	5	4	4	5	5	4	6	4	5	5	6	4	6	6	5	5	5	5	5	4	5	5
1	1	4	1	1	5	3	3	3	3	5	5	5	7	4	6	3	4	5	7	5	4	4	4	6	4	5	5	6	5	5	4	5	6	6	4	4	6	6	5	6	5	6	6	6	5	6	6	4	5
2	1	3	1	1	5	5	3	3	4	5	5	4	5	3	5	3	2	6	5	4	3	7	3	4	5	6	4	7	6	4	4	5	5	7	3	2	7	5	6	5	5	5	6	5	5	5	6	6	4
1	5	2	1	1	5	5	5	4	4	6	6	6	6	6	6	6	6	6	6	6	6	6	6	6	6	7	6	6	6	6	6	6	6	6	6	6	6	6	6	7	7	7	7	7	6	6	6	6	6
2	2	3	1	1	1	3	2	2	1	7	5	5	4	7	4	2	5	5	4	5	5	4	6	6	4	7	5	4	5	5	6	4	4	5	5	6	4	7	7	6	5	6	5	6	6	5	5	7	6
1	1	3	1	1	5	5	4	5	4	5	5	5	5	5	6	5	5	6	6	6	6	6	6	6	6	6	6	6	6	5	5	5	4	6	6	6	6	6	6	6	6	5	5	5	6	5	5	6	5
1	2	3	1	1	1	1	1	1	1	6	6	6	6	6	6	4	6	7	6	6	6	5	6	6	5	7	6	6	6	5	6	4	3	3	4	4	5	2	4	6	6	4	5	6	4	3	3	3	3
2	2	4	2	1	4	3	5	4	4	5	6	5	4	6	5	4	5	4	5	4	4	7	4	4	5	5	5	4	6	4	5	4	5	6	7	6	5	6	4	4	5	4	5	6	5	4	5	4	5
1	1	3	1	1	4	2	3	4	3	5	5	6	4	5	4	3	4	4	6	3	3	4	5	2	4	6	4	5	5	5	4	5	5	6	7	6	6	5	5	5	6	4	6	5	5	5	4	5	5
1	1	4	1	1	2	4	3	2	2	5	5	6	6	5	6	6	5	6	5	6	5	5	6	5	5	5	5	6	5	5	6	5	5	5	6	6	6	5	6	6	6	5	5	7	6	5	5	6	5
1	2	3	3	1	5	5	4	3	4	7	7	7	1	7	7	6	5	5	5	5	4	6	5	6	6	4	7	7	5	5	4	6	6	6	5	5	4	6	6	6	5	5	6	5	6	5	5	5	6
1	2	4	1	1	5	5	5	5	5	4	5	4	4	6	6	4	6	6	4	4	5	4	7	4	6	3	6	6	4	4	5	5	7	7	2	3	5	5	6	5	5	5	7	6	5	5	6	5	6
1	2	3	2	1	4	4	3	3	3	4	7	5	4	5	6	5	6	5	6	3	4	5	4	3	4	5	5	5	6	4	5	5	7	6	3	3	7	6	5	7	7	6	7	6	5	4	5	4	5
2	1	3	1	1	1	4	3	3	3	4	7	5	5	7	5	4	5	5	4	5	3	4	5	6	5	6	4	6	5	5	4	4	4	5	4	5	6	4	6	7	6	7	7	6	6	5	6	6	6
1	1	3	1	1	1	1	2	2	2	7	4	4	7	1	6	6	3	2	2	6	6	1	1	5	2	6	7	4	7	5	5	1	1	1	1	1	1	1	1	1	2	1	1	1	6	2	1	1	1
2	2	4	2	3	5	5	4	5	3	5	6	6	6	6	4	5	5	4	5	4	5	3	4	7	5	5	6	5	6	6	5	4	5	6	4	6	6	5	6	6	5	5	6	6	5	6	5	5	4
2	2	3	1	3	4	4	5	4	3	5	5	6	5	5	5	5	4	4	4	5	4	5	5	4	5	7	5	4	5	6	4	4	6	5	3	3	5	5	6	7	6	6	5	5	5	6	5	5	5
1	3	3	2	3	1	1	1	1	1	5	5	6	4	5	6	5	3	4	3	3	5	4	6	3	4	6	6	6	6	7	5	5	4	6	4	4	4	6	5	5	5	6	6	6	6	5	4	6	5
2	3	3	1	3	4	5	4	3	4	1	1	1	1	2	4	4	1	3	4	4	4	4	4	4	4	5	4	3	4	4	4	4	4	4	4	4	4	4	4	4	4	4	4	4	4	4	4	4	4
2	1	2	1	3	4	3	3	4	3	7	5	6	6	7	6	7	7	6	7	7	6	6	6	6	6	7	6	6	6	5	6	6	6	6	6	6	7	6	6	5	6	6	5	5	5	6	6	5	6
2	2	2	1	3	1	5	4	3	4	6	7	5	6	5	4	4	5	3	4	4	4	3	4	4	5	4	5	6	5	4	5	5	5	5	4	5	5	6	6	6	6	6	5	5	4	5	5	6	5
1	2	3	2	1	4	3	5	3	3	6	7	5	5	4	5	4	4	4	3	5	3	4	3	3	4	5	5	7	5	5	4	4	5	4	5	6	6	5	7	7	7	5	6	5	5	5	5	6	5
2	3	3	2	3	2	4	4	2	4	7	6	6	6	6	6	6	5	5	5	6	6	5	6	5	5	7	6	7	7	6	4	3	2	2	4	6	5	5	6	6	5	5	5	5	5	5	5	5	5
2	2	2	2	3	1	4	2	2	2	2	2	2	2	2	2	2	2	2	2	2	2	2	2	2	2	2	3	3	2	2	2	2	2	2	2	2	2	2	2	2	2	2	2	2	2	2	2	2	2
1	1	2	1	3	5	4	3	3	3	3	3	3	3	3	3	3	3	3	3	3	3	3	3	3	3	3	3	3	3	3	3	3	3	3	3	3	3	3	3	3	3	3	3	3	3	3	3	3	3
2	2	3	2	3	5	1	4	5	4	7	7	7	7	7	7	7	7	7	7	7	7	7	7	7	7	7	7	7	7	7	7	7	7	7	7	7	7	7	7	7	7	7	7	7	7	7	7	7	7
2	2	2	1	3	3	4	3	2	3	6	5	5	6	5	4	6	5	6	4	5	5	5	4	3	6	5	6	4	4	5	6	5	5	6	2	3	7	5	6	5	6	6	5	6	5	6	5	5	6
2	2	3	2	3	5	5	4	2	3	5	6	5	5	5	7	6	4	5	6	7	7	7	7	7	7	7	7	7	7	5	5	6	4	5	5	1	6	5	4	6	6	7	7	7	5	6	6	6	5
2	1	4	2	3	5	3	2	2	4	6	4	6	4	4	5	5	4	4	5	4	4	6	5	5	3	6	5	5	6	6	5	5	6	5	4	5	6	6	6	5	5	5	5	5	5	5	5	6	5
2	3	3	2	3	5	4	4	4	4	6	6	6	5	5	5	6	6	5	5	5	5	4	4	4	5	6	5	2	4	4	4	5	4	4	5	4	4	5	5	5	6	4	5	6	5	4	4	6	6
2	3	3	1	3	1	1	2	2	2	6	5	5	1	6	5	4	6	5	5	4	5	6	5	5	5	7	7	7	7	6	5	5	5	5	5	6	5	5	6	4	4	5	6	5	3	3	3	3	3
1	2	2	1	3	5	4	4	3	3	7	5	6	4	5	6	5	5	6	4	5	7	5	6	3	4	5	4	4	4	5	4	6	6	6	4	5	6	6	7	4	5	5	6	5	6	5	5	5	6
1	2	4	1	3	2	3	3	2	2	6	6	6	6	6	6	6	6	6	6	6	6	6	6	6	6	6	6	6	6	6	6	6	6	6	5	5	5	6	6	6	6	6	6	6	6	5	5	5	5
2	2	5	2	3	5	4	4	4	3	7	6	7	6	7	6	7	6	7	6	6	7	7	6	7	1	7	6	7	7	6	6	7	6	7	6	6	7	6	6	1	1	2	2	6	1	2	1	1	2
1	3	3	2	3	5	5	5	4	4	6	5	6	5	7	7	4	4	4	3	3	6	4	5	5	3	5	6	6	4	4	6	6	5	6	2	3	5	4	5	6	6	6	5	5	5	4	6	4	5
1	2	2	3	3	5	3	4	4	3	6	6	6	6	4	5	5	4	5	4	4	5	5	4	5	4	6	5	6	4	5	5	5	4	5	5	7	5	5	6	7	6	6	6	6	5	5	5	5	5
2	4	3	1	1	1	5	4	1	1	6	6	6	6	4	4	4	5	4	4	5	4	6	7	4	4	6	4	5	3	6	4	4	6	5	4	6	6	6	6	5	5	5	5	5	6	4	5	5	6
2	1	3	1	3	4	5	4	2	3	7	7	6	7	6	6	4	5	6	7	7	6	7	6	7	4	5	7	7	7	7	3	5	3	3	2	4	7	5	5	5	5	5	5	4	4	4	4	4	5
2	2	2	1	3	5	5	4	4	4	7	7	7	7	7	7	7	7	7	7	7	7	7	7	7	7	7	7	7	7	7	7	7	7	7	7	7	7	7	7	6	6	7	6	4	5	5	5	6	4
1	1	2	1	3	5	5	4	4	1	5	5	7	5	6	5	4	7	6	5	5	3	7	5	5	4	5	6	4	4	4	5	6	5	2	7	7	5	7	6	5	5	5	6	4	5	7	4	5	5
2	1	4	2	3	3	3	3	2	2	3	3	3	3	3	3	3	3	3	3	4	4	4	4	4	2	3	6	3	2	5	5	5	5	5	4	4	4	4	4	3	3	3	3	3	1	1	1	1	1
2	1	3	1	3	4	4	4	4	4	5	5	5	5	5	6	6	5	5	4	4	5	7	6	3	4	5	4	5	3	6	4	4	6	6	4	5	6	6	5	6	6	7	7	5	5	6	5	4	6
1	1	3	1	1	3	3	3	4	3	5	4	4	4	5	4	4	4	4	7	7	5	4	4	4	4	4	4	4	4	4	4	4	4	4	4	4	4	4	4	4	4	3	4	4	4	4	4	4	4
1	2	3	2	3	5	5	4	3	3	6	6	6	6	7	6	5	5	6	6	6	6	6	6	6	6	6	6	6	6	6	5	6	5	5	5	5	5	5	5	5	5	6	5	5	6	6	6	6	6
2	1	3	1	3	3	4	4	3	4	1	1	1	1	1	1	1	1	1	1	1	1	1	1	1	1	4	1	4	2	2	1	1	1	1	1	1	1	1	1	7	6	7	6	5	6	5	5	5	5
2	1	4	2	1	5	5	5	4	4	5	6	5	4	4	4	5	5	4	4	4	4	4	4	4	3	4	4	4	4	5	4	4	4	4	5	5	4	5	5	4	4	4	4	5	5	5	5	4	4
2	1	3	1	1	4	4	3	3	4	7	5	6	5	4	4	4	4	5	6	5	4	6	3	2	3	5	5	5	5	5	6	5	5	5	3	2	6	4	6	6	5	7	6	5	6	4	4	6	5
1	2	4	2	1	5	3	4	4	3	6	6	5	1	6	6	3	5	5	7	6	6	5	5	7	5	7	6	6	4	4	5	1	2	5	1	3	4	4	4	5	5	6	6	6	5	5	4	5	4
1	4	3	2	1	5	5	4	5	4	7	5	5	6	7	5	4	3	4	5	4	7	4	5	4	5	5	7	7	6	6	5	4	4	6	3	3	6	5	6	5	6	7	5	5	5	5	5	5	6
1	1	3	1	1	5	5	4	4	4	7	6	7	6	7	7	6	5	6	7	5	6	5	5	7	6	5	6	6	5	7	5	7	6	6	6	6	7	6	7	7	6	6	5	6	7	6	5	6	6
2	4	3	1	1	5	5	5	4	4	6	4	5	5	4	6	5	5	5	4	6	4	7	6	6	6	6	5	6	5	5	4	5	5	5	2	2	7	6	6	4	5	6	6	5	6	5	6	6	5
1	2	3	2	1	3	4	3	3	4	5	4	4	3	4	4	4	4	4	4	4	4	4	4	5	4	5	5	5	5	4	3	3	3	3	3	3	3	3	4	4	5	4	4	4	4	5	4	5	4
2	1	2	1	1	4	5	2	5	3	5	4	6	6	5	4	4	5	6	3	3	6	4	3	4	4	6	6	6	4	4	4	5	6	6	4	5	5	6	5	5	6	6	7	6	5	6	5	6	6
1	5	3	3	1	3	5	3	2	3	7	7	7	6	7	7	7	7	7	7	5	7	7	7	7	7	7	7	7	7	7	7	5	4	4	7	7	7	7	7	7	7	7	7	7	7	7	7	7	7
1	3	4	3	1	5	5	5	2	4	6	6	5	4	6	5	5	6	6	5	6	5	6	6	7	6	7	7	6	4	6	6	5	6	6	5	6	5	5	6	5	4	4	5	4	6	5	5	5	6
2	1	3	1	2	5	5	5	5	5	7	5	7	5	3	5	2	6	5	4	4	5	3	5	5	4	5	4	5	6	5	5	4	5	5	3	3	5	5	6	6	5	6	6	5	4	4	5	5	5
1	4	3	3	1	4	4	4	4	4	7	5	5	3	3	6	3	5	5	1	5	4	4	4	4	4	6	5	6	5	5	4	5	6	4	2	2	6	6	6	6	6	5	5	5	5	4	4	4	6
1	3	3	3	1	3	3	4	5	3	7	7	6	3	4	6	2	4	6	2	6	6	5	3	3	4	6	6	7	4	6	5	4	6	5	3	2	5	5	7	5	6	5	6	4	4	5	5	5	5
1	1	3	1	1	1	1	1	1	1	1	1	1	1	1	1	1	1	1	1	1	1	1	1	1	1	7	7	7	7	7	1	7	1	1	1	1	1	7	7	7	1	1	1	4	1	1	1	1	1
1	1	3	2	1	4	4	2	4	4	6	6	6	4	6	5	4	5	6	6	3	5	6	6	3	5	4	5	7	7	5	4	5	5	6	5	7	6	6	6	6	5	5	5	5	4	4	5	6	5
2	1	1	1	1	2	2	2	2	2	6	6	5	5	6	6	6	5	5	4	4	4	4	5	2	4	5	5	6	6	4	6	5	4	5	4	6	5	5	7	7	7	6	6	4	5	5	5	5	4
1	1	1	1	3	5	5	4	4	3	7	6	5	6	5	5	6	4	4	3	2	3	5	4	6	4	6	6	5	5	5	6	5	6	6	2	3	4	5	5	5	6	6	6	5	4	4	4	6	5
2	2	2	1	3	5	5	5	5	4	7	7	7	7	7	7	7	7	7	7	7	7	7	7	7	7	7	7	7	7	7	7	7	7	7	7	7	7	7	7	7	7	7	7	7	7	7	7	7	7
2	2	3	2	3	5	3	4	4	2	6	5	6	4	5	4	4	3	6	4	4	4	3	7	4	6	6	5	6	5	4	5	4	6	5	4	5	5	6	6	5	5	6	6	6	5	5	5	5	5
1	1	3	1	3	1	1	5	4	5	6	7	5	4	4	4	5	4	5	7	5	6	6	6	3	5	5	4	7	6	5	4	4	6	6	3	3	4	7	6	4	6	6	5	6	4	4	5	6	5
2	1	3	1	3	4	4	4	3	2	6	5	6	5	5	5	5	5	4	6	2	5	5	5	7	6	7	6	6	6	6	4	5	6	7	3	3	5	5	6	6	5	6	6	5	5	5	6	6	6
2	2	3	1	3	3	3	3	2	2	6	5	6	4	6	6	5	6	6	6	3	6	4	4	6	5	6	5	7	5	5	5	5	5	5	4	6	6	6	4	6	5	6	6	5	4	4	5	5	6
2	2	2	1	3	5	5	4	5	4	7	6	7	7	6	5	4	4	5	4	4	7	5	6	4	4	6	6	5	4	4	4	4	5	5	3	2	5	7	5	4	6	5	7	4	5	5	4	5	5
2	1	3	1	3	5	5	4	3	3	6	6	5	2	5	4	3	5	4	6	5	5	4	5	5	5	4	7	4	6	4	2	5	3	5	2	5	6	2	6	5	6	5	6	5	4	4	5	5	5
1	4	3	1	3	4	4	4	5	3	5	7	7	5	4	5	5	4	5	5	6	5	6	4	3	5	5	4	6	6	5	5	5	4	6	4	5	6	4	5	6	5	6	7	6	4	4	5	6	5
2	2	3	2	3	5	5	2	4	4	5	6	6	6	7	6	6	4	6	4	4	6	7	7	6	6	6	6	5	5	6	7	5	5	6	7	6	6	6	6	6	5	6	7	5	5	4	6	5	7
2	2	3	1	3	3	2	4	3	4	6	7	6	3	7	5	5	3	3	7	5	5	5	6	5	5	5	5	7	4	5	6	4	6	7	7	6	5	5	6	6	5	7	7	4	5	5	5	4	6
2	2	3	1	3	4	4	3	3	3	6	5	5	6	6	4	4	5	5	5	4	4	4	3	4	6	4	5	6	4	4	5	4	7	5	4	5	4	6	7	7	7	7	7	5	5	5	4	4	5
2	2	3	1	3	1	2	5	5	2	6	4	5	4	7	5	3	6	7	6	3	5	6	6	5	5	5	7	7	5	4	5	5	5	6	4	4	5	5	6	5	6	7	6	5	5	4	5	4	6
1	4	3	1	3	3	5	5	4	4	6	7	4	7	5	6	6	4	5	5	4	4	5	4	3	4	6	6	6	6	5	4	6	5	5	3	2	6	6	5	4	4	6	5	5	6	5	5	5	5
2	2	3	2	3	3	3	5	4	3	7	7	6	7	4	7	5	5	4	6	5	5	4	7	7	5	5	5	5	7	6	5	5	6	6	6	5	5	6	6	5	6	6	5	4	5	6	6	6	5
2	3	3	2	3	5	4	4	2	2	5	5	6	5	4	5	4	6	6	5	4	3	7	5	4	6	6	7	6	4	4	6	4	5	5	6	5	6	5	6	6	7	5	6	6	7	7	5	5	5
2	3	3	2	3	3	3	4	3	4	6	4	5	4	5	4	6	7	4	4	3	4	4	2	6	5	5	6	7	4	7	5	5	5	7	5	6	6	6	7	5	5	6	7	6	7	7	6	7	6
2	1	3	1	3	3	4	3	2	2	5	4	4	6	5	5	6	4	5	4	5	3	3	5	2	5	7	6	6	5	4	7	6	6	5	5	5	6	6	6	5	5	5	6	5	5	6	5	6	4
2	2	2	1	3	5	5	2	4	3	7	6	5	2	5	6	5	5	6	5	6	4	6	7	4	6	5	6	5	6	5	7	4	4	6	4	6	4	5	6	6	6	6	5	5	4	6	5	4	4
1	2	3	2	3	2	3	4	5	3	4	7	6	5	6	6	1	4	2	6	5	5	6	2	4	6	7	7	7	7	4	6	7	2	4	5	6	7	5	5	4	3	5	6	4	2	3	1	7	1
1	5	3	1	3	5	5	5	5	4	4	3	4	4	4	4	4	4	4	4	4	4	6	5	4	6	4	7	7	7	7	5	5	5	4	5	4	5	5	5	6	6	6	6	6	4	4	4	4	5
1	2	4	1	3	1	3	4	2	4	6	6	6	6	6	5	6	6	6	6	6	6	6	6	6	6	6	6	6	6	6	6	6	6	6	5	5	5	5	5	6	6	6	6	6	6	6	6	6	6
1	3	3	1	3	5	5	5	5	4	7	6	6	7	6	6	6	6	6	6	6	5	6	6	7	5	6	6	6	5	6	6	6	6	6	1	1	4	3	4	7	7	6	5	6	5	5	5	6	5
2	3	5	2	3	5	5	5	2	4	7	7	6	5	6	6	6	6	6	6	6	5	5	5	5	7	7	7	7	7	6	6	6	1	1	5	5	6	4	5	6	6	5	5	5	4	6	5	4	6
2	1	3	1	3	3	3	4	2	3	5	6	5	4	4	5	7	5	4	6	5	5	4	5	3	6	5	5	5	7	4	6	5	5	6	4	6	6	5	6	5	6	6	6	6	5	4	4	5	4
2	3	2	1	3	5	4	4	4	4	6	6	4	5	4	4	6	4	4	6	4	4	5	4	6	5	6	4	6	6	4	6	4	4	6	5	5	5	4	5	5	6	5	4	6	5	5	5	5	5
2	2	2	1	3	3	5	2	3	2	5	5	5	5	5	5	5	5	5	5	4	4	4	4	4	5	5	5	5	5	5	5	5	5	5	5	5	5	5	5	5	5	5	5	5	5	5	5	5	5
1	1	3	2	3	3	4	2	2	2	6	4	6	6	4	4	5	5	6	5	5	5	5	6	6	6	5	6	6	5	7	3	5	6	6	6	7	6	6	6	4	5	6	5	5	6	6	6	6	6
2	2	3	2	3	5	5	5	5	5	7	7	7	7	7	7	7	7	7	7	7	7	7	7	7	7	5	7	7	7	7	7	7	7	7	7	7	7	7	7	7	7	7	7	7	7	7	7	7	7
2	2	3	1	3	5	5	5	3	4	6	5	6	6	5	3	6	5	4	5	6	4	4	5	3	6	6	5	5	4	6	6	4	6	7	5	6	5	6	7	5	5	5	6	6	4	5	5	4	5
2	1	4	1	1	5	5	5	5	5	6	6	6	6	6	6	6	6	7	6	7	6	6	6	6	7	5	6	5	5	7	6	6	5	5	4	6	5	6	6	7	7	7	7	7	7	7	7	7	6
1	1	3	1	2	3	3	4	4	4	7	5	7	7	6	4	5	5	5	4	6	5	3	5	4	6	7	4	6	7	6	6	5	5	6	4	5	4	4	5	6	5	4	6	7	5	6	5	6	6
1	1	3	1	2	4	3	5	2	3	5	6	7	4	5	5	5	4	5	4	5	3	5	4	6	4	5	5	7	7	5	5	6	5	5	5	6	5	6	6	6	7	5	5	6	5	6	6	6	5
2	1	3	1	2	3	4	3	2	3	5	6	6	4	6	6	6	5	4	3	4	4	6	3	5	5	6	5	6	7	6	4	5	4	6	4	5	6	5	6	7	7	5	6	5	5	5	6	5	6
1	2	3	1	2	3	3	3	4	3	2	3	5	4	5	4	5	3	3	4	3	3	4	4	3	4	4	4	4	4	4	3	4	4	3	3	4	3	4	3	3	4	3	4	3	4	4	4	4	4
1	2	3	1	2	1	2	2	2	2	6	6	6	5	5	6	4	5	6	6	4	7	6	6	6	6	7	7	7	7	6	4	7	4	6	4	6	6	7	5	5	5	5	7	6	4	4	6	3	5
2	3	4	1	2	1	2	2	2	2	5	5	6	5	6	6	4	4	4	5	5	5	5	5	5	5	5	5	5	5	5	5	5	5	5	6	6	6	6	6	5	5	5	5	5	5	5	5	5	5
2	1	3	1	2	2	4	3	2	3	6	6	5	5	5	5	6	6	6	6	6	6	6	6	6	6	6	6	6	6	6	6	6	6	6	6	6	6	6	6	6	6	6	5	6	6	6	6	6	6
2	1	3	1	2	3	5	4	3	4	6	6	6	6	6	6	6	6	6	6	6	6	6	6	6	6	6	6	6	6	6	6	6	5	5	5	5	6	5	5	6	6	6	6	6	6	6	6	6	6
2	2	2	1	2	4	4	3	3	3	7	6	7	1	7	7	7	7	5	5	5	6	7	7	6	6	7	7	7	7	6	6	6	6	5	4	4	6	7	6	6	6	6	6	5	5	6	5	6	5
2	1	3	1	2	4	4	4	2	3	3	4	5	5	5	4	4	4	4	4	3	5	4	5	7	3	1	7	1	6	5	4	4	3	6	4	5	5	5	5	5	5	5	5	4	4	4	5	5	3
1	1	3	1	2	1	4	2	2	2	5	5	5	4	3	4	3	4	4	4	5	5	4	5	5	7	7	4	7	7	4	4	5	4	4	5	4	5	4	4	6	6	5	4	5	5	5	5	3	4
2	1	3	1	2	3	4	3	4	3	6	6	6	6	5	5	5	6	3	4	6	4	5	4	5	6	6	5	5	5	5	5	5	5	5	5	7	6	5	6	5	6	5	6	6	6	5	5	6	5
1	5	3	1	2	1	2	3	4	2	4	4	4	4	7	4	4	4	4	4	4	4	4	4	4	4	7	6	7	7	7	4	4	4	4	1	1	3	3	4	4	5	6	6	7	5	4	4	4	4
2	2	3	1	2	5	5	5	2	3	7	6	6	7	5	4	6	5	5	6	4	6	3	4	6	5	5	5	6	6	5	6	5	4	5	4	5	5	6	6	3	4	6	5	5	4	5	6	7	6
1	2	4	2	2	5	5	5	2	2	5	5	7	4	5	5	6	5	7	5	6	5	4	5	4	6	6	7	5	7	6	6	4	5	6	6	6	6	6	5	4	4	6	5	6	5	5	5	6	6
2	2	5	1	2	4	5	4	4	4	5	6	6	5	6	5	5	6	7	4	5	6	6	6	6	5	7	6	6	6	5	6	5	6	6	5	6	5	5	6	5	5	5	6	6	6	6	4	4	5
1	4	5	2	2	3	4	5	4	4	5	5	7	5	5	3	4	4	7	5	4	7	4	7	5	4	5	5	7	5	5	5	5	7	7	4	5	5	4	7	4	5	6	5	5	6	6	5	5	4
2	1	3	1	2	5	5	4	2	3	5	6	6	4	6	6	6	5	5	4	4	6	6	6	6	6	4	6	4	4	4	5	4	4	4	5	6	6	4	4	4	6	5	6	6	6	5	4	5	5
1	2	4	1	1	4	5	5	3	3	7	6	7	5	6	7	5	5	5	5	5	6	6	6	6	6	2	6	6	5	6	6	6	5	5	5	6	6	6	6	6	6	5	5	5	7	4	5	6	6
2	2	3	1	1	5	5	5	4	3	6	5	6	7	4	6	5	5	6	5	6	5	5	6	4	5	4	6	5	5	6	5	6	5	6	6	7	7	5	6	4	5	6	6	5	5	5	4	7	5
1	2	3	3	1	5	5	4	3	4	7	7	7	1	7	6	6	6	6	6	6	6	6	7	7	7	7	7	7	7	6	5	6	4	6	7	7	6	6	6	7	6	7	6	6	6	7	7	5	7
1	3	3	3	1	5	5	4	2	3	6	6	6	4	5	5	6	7	4	5	5	6	6	5	6	5	5	5	6	4	4	6	5	6	7	5	6	6	6	7	5	5	6	5	5	5	6	6	6	5
2	1	3	2	1	5	5	5	3	4	7	6	7	7	7	7	7	7	7	7	7	7	7	7	7	7	7	7	7	7	5	6	6	4	5	6	7	7	7	7	6	7	6	6	6	5	4	5	5	6
1	1	3	1	1	1	1	1	1	1	5	5	5	6	6	5	5	5	5	5	6	5	4	4	5	4	4	6	4	4	5	5	4	7	5	5	6	5	4	5	6	6	5	5	6	4	5	4	5	6
1	2	3	1	1	2	3	2	2	2	5	5	4	4	5	4	4	3	5	4	4	4	4	3	4	4	3	4	3	4	4	4	3	4	4	4	4	5	5	3	3	4	3	3	4	5	2	3	3	4
2	2	2	1	2	5	5	5	5	4	4	4	3	4	5	3	4	4	3	4	3	4	5	3	4	4	5	3	4	5	5	4	4	5	3	3	4	4	5	6	3	4	4	3	3	4	3	4	5	4
1	3	3	1	2	4	4	3	4	4	3	4	3	4	4	4	4	5	5	5	4	5	4	4	5	4	3	4	5	5	4	5	5	4	5	4	3	4	4	5	3	4	4	3	4	4	3	4	5	4
2	2	3	2	1	3	4	3	2	2	6	6	5	5	6	4	3	5	4	4	4	4	4	4	4	3	7	7	7	4	5	5	4	4	4	4	4	4	4	4	5	6	5	5	6	5	5	5	6	5
1	2	4	2	1	5	5	4	3	3	7	7	5	4	7	6	5	5	6	6	7	6	5	6	6	6	6	7	5	7	6	6	6	4	4	4	7	6	5	6	6	6	7	6	5	6	5	4	6	5
1	1	4	1	1	5	5	5	3	4	5	5	6	6	4	5	5	5	3	6	5	7	5	4	4	5	5	6	4	5	4	5	6	5	5	5	6	4	6	7	4	5	6	5	5	4	4	4	5	6
2	2	3	2	1	4	4	4	5	3	5	5	6	6	7	4	4	4	4	3	4	5	6	5	3	6	6	6	5	4	4	4	5	6	6	5	6	5	5	7	5	6	6	5	5	4	4	5	6	5
2	5	3	1	1	5	5	5	5	4	7	7	7	7	5	7	7	7	6	7	7	7	7	7	7	7	7	7	7	7	7	7	7	5	4	3	3	6	6	5	7	6	7	6	6	6	6	6	7	7
2	1	3	1	1	3	5	5	5	5	7	4	2	2	3	2	7	7	6	3	4	4	2	2	2	3	7	7	7	5	6	4	4	1	4	4	4	7	5	7	7	5	7	7	7	4	4	4	6	5
1	2	3	1	1	3	4	5	5	5	6	6	6	6	5	4	5	6	6	6	6	6	6	6	6	6	6	7	5	6	6	6	5	5	4	4	6	6	6	6	6	6	6	6	6	6	6	6	6	6
1	2	3	2	1	4	5	3	4	2	5	5	5	7	6	4	4	6	4	5	4	4	5	5	6	6	5	6	6	5	5	5	5	6	6	4	4	6	5	6	5	5	5	5	6	5	5	4	5	4
1	2	4	2	1	1	5	3	2	3	5	5	4	4	4	4	4	4	4	4	4	4	4	4	4	4	4	5	4	5	5	5	4	3	3	4	4	4	4	4	5	5	5	5	5	4	4	4	6	4
1	2	3	1	1	5	5	3	4	3	7	5	6	2	7	7	5	6	6	7	7	7	7	6	7	7	2	7	7	7	6	4	4	3	4	6	6	6	4	5	5	5	6	5	4	3	6	4	3	4
2	1	3	1	3	5	5	5	3	4	7	6	7	6	4	6	6	7	7	7	7	5	6	6	7	6	2	7	1	5	6	6	7	2	4	2	6	6	6	7	7	6	1	6	7	6	7	7	7	7
2	1	3	1	1	1	4	3	2	2	6	5	6	5	5	6	4	6	4	5	5	5	3	4	4	5	4	7	5	6	4	6	6	5	6	5	5	4	5	6	6	6	6	6	5	6	6	4	4	5
1	2	2	1	1	2	5	5	5	5	6	4	6	5	4	6	4	5	4	6	6	6	4	3	3	5	5	7	6	5	4	5	5	5	6	4	5	6	6	5	6	6	6	5	6	5	5	4	5	6
2	1	3	1	1	1	3	5	5	3	4	4	5	6	6	5	3	4	6	5	2	5	6	3	7	7	7	6	7	6	6	6	5	7	7	5	7	7	5	7	4	4	3	4	3	2	2	2	2	2
1	1	4	1	1	2	3	2	2	1	7	7	7	7	7	7	7	7	7	7	7	7	7	7	7	7	7	7	7	7	7	7	7	7	7	7	7	7	7	7	5	5	5	5	5	4	4	4	5	4
2	3	4	2	1	5	5	5	4	5	7	7	7	7	7	7	7	7	7	7	7	7	7	7	7	7	7	7	7	7	7	7	7	7	7	7	7	7	7	7	5	5	5	6	5	5	5	3	4	5
2	3	4	2	1	5	5	5	5	5	7	7	7	7	7	7	7	4	7	7	7	7	7	7	7	7	7	7	6	7	7	7	7	7	7	7	7	7	7	7	7	7	7	7	7	7	7	7	7	7
2	1	4	1	3	3	3	3	3	3	4	4	3	3	4	4	3	3	4	4	4	3	4	4	3	4	4	4	4	5	7	5	4	4	5	5	5	6	3	5	3	3	2	4	3	4	4	4	3	3
1	1	3	2	3	3	4	4	2	2	6	7	6	6	7	7	6	6	7	6	7	6	5	6	7	7	7	5	7	5	5	7	6	6	6	6	6	5	5	6	7	6	7	6	6	2	2	1	2	2
1	2	4	3	1	4	3	5	5	5	6	5	6	3	5	5	4	5	5	5	4	6	4	4	5	6	5	7	5	6	6	6	4	5	5	4	6	6	5	6	6	5	6	5	5	5	5	3	4	6
2	1	3	1	1	3	5	4	4	4	5	5	5	3	4	5	5	6	5	4	5	5	5	5	4	7	6	5	6	4	6	5	4	6	6	4	5	5	6	6	4	5	5	6	4	5	5	5	5	5
2	2	3	1	3	3	4	4	3	4	5	5	6	5	6	6	4	5	4	5	6	4	4	5	3	5	4	6	4	5	4	4	4	4	5	5	6	6	6	5	5	5	6	5	5	6	4	4	5	5
1	3	4	3	3	1	1	4	2	3	5	6	5	4	5	6	5	4	6	6	5	5	3	4	6	4	5	5	5	7	5	5	6	5	5	6	6	5	6	6	4	5	5	6	4	5	5	5	4	5
2	1	3	3	2	4	5	3	5	3	7	7	7	6	7	7	7	7	7	7	7	7	7	7	7	6	6	6	6	5	4	5	5	6	4	6	7	6	5	5	4	5	6	5	4	5	6	4	6	6
2	2	4	2	1	5	5	5	5	4	6	6	6	5	6	5	6	6	6	5	5	6	4	5	6	5	6	7	5	6	6	4	5	4	6	5	5	6	5	6	3	4	4	4	4	5	5	5	5	6
1	1	4	1	1	3	5	4	5	4	6	6	5	5	6	6	6	7	5	5	4	6	5	6	6	6	7	7	7	7	7	5	7	5	5	7	7	7	7	7	5	6	5	6	6	7	7	7	7	7
1	2	2	1	1	4	4	4	3	3	7	6	6	6	5	4	4	4	3	5	5	4	6	4	7	6	6	5	5	5	6	5	5	4	5	3	3	6	6	5	4	5	6	5	6	5	6	6	5	6
1	2	3	3	1	5	5	5	5	3	6	5	7	7	5	3	3	5	4	4	4	6	5	4	6	5	6	6	4	6	4	6	5	5	5	4	5	6	6	4	5	5	6	6	6	5	6	5	6	6
1	3	3	2	2	3	4	3	4	2	1	5	4	6	5	4	4	6	5	5	3	5	4	7	5	4	7	4	5	5	5	5	6	5	6	4	5	5	5	5	5	4	5	5	5	6	5	5	5	5
2	1	3	1	1	4	4	4	3	4	6	6	6	6	6	6	6	6	6	6	6	6	6	6	6	6	6	6	6	6	6	6	6	7	6	6	6	6	6	6	6	6	6	6	6	6	6	6	6	6
1	3	4	2	1	3	4	3	3	2	4	4	3	2	5	4	4	4	3	4	4	4	5	4	5	3	3	3	5	5	5	4	4	5	5	4	4	4	4	4	7	6	6	4	6	5	6	5	5	4
1	1	2	1	1	5	5	4	4	4	6	7	7	7	7	7	7	7	7	7	7	7	7	7	7	6	7	6	7	7	6	6	7	6	6	6	7	6	6	6	7	6	5	5	6	6	6	6	4	5
1	2	2	1	2	5	3	5	3	3	6	5	6	6	6	6	6	4	5	5	5	4	6	4	4	6	6	5	5	5	5	6	5	5	5	5	6	7	5	6	6	6	6	6	5	5	5	5	5	5
1	2	3	1	1	1	1	4	5	4	5	5	4	5	5	5	5	5	5	5	5	5	4	5	4	4	5	4	5	4	5	5	4	4	5	5	4	4	5	5	2	4	5	4	2	3	4	1	1	1
2	3	3	2	1	3	3	5	1	3	7	5	6	6	6	4	6	5	6	4	4	6	6	3	5	5	5	5	4	4	6	6	4	6	6	4	5	6	6	5	6	5	6	6	5	4	5	5	5	5
2	2	3	1	1	4	3	5	3	4	7	7	7	7	7	5	6	4	4	5	6	7	5	6	7	7	7	7	5	5	6	5	4	3	3	3	7	7	4	6	5	5	6	7	6	5	6	6	5	5
1	2	3	1	1	5	5	5	5	5	6	5	5	5	5	4	4	4	6	6	5	4	5	4	5	4	7	7	7	7	7	5	5	3	4	1	1	6	7	5	7	7	7	2	7	2	2	2	2	7
1	2	3	2	2	4	4	2	2	3	7	5	4	6	5	5	3	3	5	4	4	6	5	5	4	6	6	5	5	5	5	6	5	5	5	4	4	5	6	5	4	4	6	5	5	6	6	5	4	4
1	2	3	2	1	2	1	2	2	2	3	2	4	3	4	2	3	2	3	2	3	3	2	3	2	3	3	4	2	3	3	4	2	3	3	2	4	3	4	2	3	3	4	3	4	3	4	2	3	4
2	1	3	1	1	2	5	4	4	3	5	5	5	5	6	6	4	4	3	3	2	4	5	6	3	5	7	6	4	6	3	5	4	4	4	3	3	4	6	6	5	5	5	6	6	5	5	5	4	5
1	2	3	2	1	5	5	5	5	5	5	6	6	7	5	5	5	5	4	4	5	3	6	4	4	4	6	5	5	6	4	5	4	5	5	4	5	3	5	5	6	5	5	5	6	6	6	5	5	5
2	1	4	1	2	5	3	5	4	3	4	6	7	6	6	6	5	6	5	3	4	4	4	3	6	5	6	4	6	6	5	4	5	4	4	5	6	4	4	6	6	5	6	6	5	5	5	6	5	4
2	1	2	1	1	5	5	5	2	3	5	5	4	1	7	5	5	6	6	5	3	4	6	5	7	6	7	7	7	7	6	4	4	5	5	6	7	7	5	6	6	7	5	5	5	6	6	5	6	6
1	2	4	3	1	5	5	4	4	4	6	4	7	4	6	5	3	6	4	4	3	4	3	4	6	3	7	6	7	7	5	3	4	3	5	5	6	6	6	6	3	3	3	3	2	4	3	4	4	3
2	1	3	1	2	5	4	4	5	3	6	5	7	6	5	7	4	5	5	5	4	6	5	5	5	6	5	5	4	5	4	4	6	5	6	4	4	5	6	5	7	7	6	6	5	5	6	5	6	5
2	2	2	1	1	5	2	4	3	2	4	3	5	3	5	4	3	6	6	4	3	4	4	4	5	3	4	5	2	2	2	5	4	5	5	3	4	4	5	5	2	3	3	4	4	2	2	4	5	5
1	4	3	2	1	5	4	3	2	3	7	7	7	7	7	5	5	6	6	6	5	6	5	5	5	4	7	5	7	5	6	4	5	4	4	5	5	5	5	5	4	4	4	4	4	3	3	3	3	3
1	2	3	1	1	4	5	4	5	4	7	6	5	6	6	6	6	6	6	6	6	5	6	5	4	5	4	6	5	4	5	6	4	6	4	4	5	4	5	4	6	6	7	7	6	7	6	7	5	6
1	1	4	1	1	3	4	3	3	2	6	6	6	6	6	5	5	6	6	6	5	5	6	5	6	6	6	6	5	6	6	6	6	6	6	4	6	5	6	6	6	6	6	5	6	5	5	5	5	5
1	4	4	3	1	4	5	3	3	3	6	6	6	6	6	6	6	6	6	6	5	5	6	6	6	5	6	6	6	6	5	5	5	4	5	4	5	5	4	4	6	6	6	6	6	6	6	6	6	6
2	1	3	1	1	4	4	4	2	2	6	6	6	5	5	4	6	3	5	5	3	4	5	5	4	4	6	7	5	7	4	4	5	5	6	4	5	4	6	5	5	6	5	6	6	5	5	5	4	5
2	1	3	1	1	5	5	3	2	3	5	6	7	6	4	5	5	4	4	4	4	5	4	4	5	5	7	5	6	5	5	6	5	6	5	3	2	4	6	5	6	6	6	7	6	5	6	5	4	7
1	2	4	3	1	1	4	3	2	2	4	5	6	6	5	6	5	5	5	4	5	6	6	7	7	6	6	4	6	6	6	6	4	5	5	4	4	4	6	6	6	6	5	6	5	6	5	4	5	7
1	2	3	1	1	3	5	4	2	2	7	5	7	6	6	5	3	1	1	3	5	3	2	2	2	4	7	7	7	7	7	4	1	2	2	1	1	1	1	1	5	5	4	4	3	5	5	5	3	7
2	2	4	1	3	1	1	1	1	1	7	7	4	4	6	7	5	5	5	5	7	7	7	7	7	5	7	5	7	7	5	2	5	1	1	5	5	6	5	5	7	5	5	5	5	4	4	3	3	3
2	2	3	1	1	3	5	4	4	3	6	5	5	7	5	4	4	6	3	3	4	5	5	4	6	5	6	6	4	6	4	4	4	5	6	4	4	5	5	5	4	4	5	6	6	5	5	5	5	5
1	4	3	1	1	2	5	3	4	3	7	5	6	6	5	4	4	6	4	3	3	4	4	3	5	4	7	7	5	5	5	4	5	4	5	5	5	6	4	5	4	4	5	6	5	6	6	5	6	6
1	2	4	2	1	2	1	2	1	1	1	1	1	1	1	1	1	1	1	1	1	1	1	1	1	2	6	6	5	4	3	1	1	1	4	1	1	1	1	1	1	1	1	1	1	1	1	1	1	1
2	1	2	1	2	5	5	4	4	4	7	7	6	6	7	7	7	7	7	7	6	6	7	6	7	7	2	7	3	6	7	6	7	6	5	7	7	7	7	7	7	7	7	7	7	7	7	7	7	6
2	3	4	2	2	5	5	4	4	4	7	7	6	6	7	7	7	7	7	7	7	7	7	7	7	7	2	7	3	6	7	7	5	5	7	6	7	7	6	6	7	7	7	7	7	7	7	7	7	7
1	1	4	1	1	1	1	1	1	1	6	7	6	7	5	5	6	5	5	5	4	5	5	6	5	6	6	4	4	7	5	5	5	5	6	5	6	5	5	4	5	5	6	5	5	5	5	7	5	5
1	1	3	1	2	4	5	3	5	4	7	7	7	7	7	5	5	6	6	6	6	6	6	6	6	6	6	5	6	5	5	6	5	6	7	7	7	6	7	6	6	5	6	6	4	6	6	7	5	6
2	2	4	2	1	5	4	5	3	3	6	5	6	6	5	6	4	4	3	5	5	6	7	4	7	5	7	5	5	5	7	4	4	5	4	4	6	5	6	5	6	5	5	6	6	5	5	5	4	5
2	1	3	1	1	4	4	4	4	3	6	5	5	3	6	6	5	5	6	6	4	5	6	6	6	6	7	6	7	6	6	5	5	5	5	5	6	6	6	6	5	5	5	6	6	6	6	4	5	5
1	3	3	3	1	5	5	5	5	4	7	7	7	6	6	7	5	6	6	6	4	4	6	3	7	6	7	7	7	7	6	5	6	4	3	4	4	5	6	6	4	5	6	5	5	5	5	6	5	4
1	1	4	1	1	3	5	4	5	4	6	6	5	5	6	6	6	7	5	5	4	6	5	6	6	6	7	7	7	7	7	5	7	5	5	7	7	7	7	7	5	6	5	6	6	7	7	7	7	7
1	2	2	1	1	4	4	4	3	3	7	6	6	6	5	4	4	4	3	5	5	4	6	4	7	6	6	5	5	5	6	5	5	4	5	3	3	6	6	5	4	5	6	5	6	5	6	6	5	6
1	2	3	3	1	5	5	5	5	3	6	5	7	7	5	3	3	5	4	4	4	6	5	4	6	5	6	6	4	6	4	6	5	5	5	4	5	6	6	4	5	5	6	6	6	5	6	5	6	6
1	3	3	2	2	3	4	3	4	2	1	5	4	6	5	4	4	6	5	5	3	5	4	7	5	4	7	4	5	5	5	5	6	5	6	4	5	5	5	5	5	4	5	5	5	6	5	5	5	5
2	1	3	1	1	4	4	4	3	4	6	6	6	6	6	6	6	6	6	6	6	6	6	6	6	6	6	6	6	6	6	6	6	7	6	6	6	6	6	6	6	6	6	6	6	6	6	6	6	6
1	3	4	2	1	3	4	3	3	2	4	4	3	2	5	4	4	4	3	4	4	4	5	4	5	3	3	3	5	5	5	4	4	5	5	4	4	4	4	4	7	6	6	4	6	5	6	5	5	4
1	1	2	1	1	5	5	4	4	4	6	7	7	7	7	7	7	7	7	7	7	7	7	7	7	6	7	6	7	7	6	6	7	6	6	6	7	6	6	6	7	6	5	5	6	6	6	6	4	5
1	2	2	1	2	5	3	5	3	3	6	5	6	6	6	6	6	4	5	5	5	4	6	4	4	6	6	5	5	5	5	6	5	5	5	5	6	7	5	6	6	6	6	6	5	5	5	5	5	5
1	2	3	1	1	1	1	4	5	4	5	5	4	5	5	5	5	5	5	5	5	5	4	5	4	4	5	4	5	4	5	5	4	4	5	5	4	4	5	5	2	4	5	4	2	3	4	1	1	1
2	3	3	2	1	3	3	5	1	3	7	5	6	6	6	4	6	5	6	4	4	6	6	3	5	5	5	5	4	4	6	6	4	6	6	4	5	6	6	5	6	5	6	6	5	4	5	5	5	5
2	2	3	1	1	4	3	5	3	4	7	7	7	7	7	5	6	4	4	5	6	7	5	6	7	7	7	7	5	5	6	5	4	3	3	3	7	7	4	6	5	5	6	7	6	5	6	6	5	5
1	2	3	1	1	5	5	5	5	5	6	5	5	5	5	4	4	4	6	6	5	4	5	4	5	4	7	7	7	7	7	5	5	3	4	1	1	6	7	5	7	7	7	2	7	2	2	2	2	7
1	2	3	2	2	4	4	2	2	3	7	5	4	6	5	5	3	3	5	4	4	6	5	5	4	6	6	5	5	5	5	6	5	5	5	4	4	5	6	5	4	4	6	5	5	6	6	5	4	4
1	2	3	2	1	2	1	2	2	2	3	2	4	3	4	2	3	2	3	2	3	3	2	3	2	3	3	4	2	3	3	4	2	3	3	2	4	3	4	2	3	3	4	3	4	3	4	2	3	4
2	1	3	1	1	2	5	4	4	3	5	5	5	5	6	6	4	4	3	3	2	4	5	6	3	5	7	6	4	6	3	5	4	4	4	3	3	4	6	6	5	5	5	6	6	5	5	5	4	5
1	2	3	2	1	5	5	5	5	5	5	6	6	7	5	5	5	5	4	4	5	3	6	4	4	4	6	5	5	6	4	5	4	5	5	4	5	3	5	5	6	5	5	5	6	6	6	5	5	5
2	1	4	1	2	5	3	5	4	3	4	6	7	6	6	6	5	6	5	3	4	4	4	3	6	5	6	4	6	6	5	4	5	4	4	5	6	4	4	6	6	5	6	6	5	5	5	6	5	4
2	1	2	1	1	5	5	5	2	3	5	5	4	1	7	5	5	6	6	5	3	4	6	5	7	6	7	7	7	7	6	4	4	5	5	6	7	7	5	6	6	7	5	5	5	6	6	5	6	6
1	2	4	3	1	5	5	4	4	4	6	4	7	4	6	5	3	6	4	4	3	4	3	4	6	3	7	6	7	7	5	3	4	3	5	5	6	6	6	6	3	3	3	3	2	4	3	4	4	3
2	1	3	1	2	5	4	4	5	3	6	5	7	6	5	7	4	5	5	5	4	6	5	5	5	6	5	5	4	5	4	4	6	5	6	4	4	5	6	5	7	7	6	6	5	5	6	5	6	5
2	2	2	1	1	5	2	4	3	2	4	3	5	3	5	4	3	6	6	4	3	4	4	4	5	3	4	5	2	2	2	5	4	5	5	3	4	4	5	5	2	3	3	4	4	2	2	4	5	5
1	4	3	2	1	5	4	3	2	3	7	7	7	7	7	5	5	6	6	6	5	6	5	5	5	4	7	5	7	5	6	4	5	4	4	5	5	5	5	5	4	4	4	4	4	3	3	3	3	3
1	2	3	1	1	4	5	4	5	4	7	6	5	6	6	6	6	6	6	6	6	5	6	5	4	5	4	6	5	4	5	6	4	6	4	4	5	4	5	4	6	6	7	7	6	7	6	7	5	6
1	1	4	1	1	3	4	3	3	2	6	6	6	6	6	5	5	6	6	6	5	5	6	5	6	6	6	6	5	6	6	6	6	6	6	4	6	5	6	6	6	6	6	5	6	5	5	5	5	5
1	4	4	3	1	4	5	3	3	3	6	6	6	6	6	6	6	6	6	6	5	5	6	6	6	5	6	6	6	6	5	5	5	4	5	4	5	5	4	4	6	6	6	6	6	6	6	6	6	6
2	1	3	1	1	4	4	4	2	2	6	6	6	5	5	4	6	3	5	5	3	4	5	5	4	4	6	7	5	7	4	4	5	5	6	4	5	4	6	5	5	6	5	6	6	5	5	5	4	5
2	1	3	1	1	5	5	3	2	3	5	6	7	6	4	5	5	4	4	4	4	5	4	4	5	5	7	5	6	5	5	6	5	6	5	3	2	4	6	5	6	6	6	7	6	5	6	5	4	7
1	2	4	3	1	1	4	3	2	2	4	5	6	6	5	6	5	5	5	4	5	6	6	7	7	6	6	4	6	6	6	6	4	5	5	4	4	4	6	6	6	6	5	6	5	6	5	4	5	7
1	2	3	1	1	3	5	4	2	2	7	5	7	6	6	5	3	1	1	3	5	3	2	2	2	4	7	7	7	7	7	4	1	2	2	1	1	1	1	1	5	5	4	4	3	5	5	5	3	7
2	2	4	1	3	1	1	1	1	1	7	7	4	4	6	7	5	5	5	5	7	7	7	7	7	5	7	5	7	7	5	2	5	1	1	5	5	6	5	5	7	5	5	5	5	4	4	3	3	3
2	2	3	1	1	3	5	4	4	3	6	5	5	7	5	4	4	6	3	3	4	5	5	4	6	5	6	6	4	6	4	4	4	5	6	4	4	5	5	5	4	4	5	6	6	5	5	5	5	5
1	4	3	1	1	2	5	3	4	3	7	5	6	6	5	4	4	6	4	3	3	4	4	3	5	4	7	7	5	5	5	4	5	4	5	5	5	6	4	5	4	4	5	6	5	6	6	5	6	6
1	2	4	2	1	2	1	2	1	1	1	1	1	1	1	1	1	1	1	1	1	1	1	1	1	2	6	6	5	4	3	1	1	1	4	1	1	1	1	1	1	1	1	1	1	1	1	1	1	1
2	1	2	1	2	5	5	4	4	4	7	7	6	6	7	7	7	7	7	7	6	6	7	6	7	7	2	7	3	6	7	6	7	6	5	7	7	7	7	7	7	7	7	7	7	7	7	7	7	6
2	3	4	2	2	5	5	4	4	4	7	7	6	6	7	7	7	7	7	7	7	7	7	7	7	7	2	7	3	6	7	7	5	5	7	6	7	7	6	6	7	7	7	7	7	7	7	7	7	7
1	1	4	1	1	1	1	1	1	1	6	7	6	7	5	5	6	5	5	5	4	5	5	6	5	6	6	4	4	7	5	5	5	5	6	5	6	5	5	4	5	5	6	5	5	5	5	7	5	5
1	1	3	1	2	4	5	3	5	4	7	7	7	7	7	5	5	6	6	6	6	6	6	6	6	6	6	5	6	5	5	6	5	6	7	7	7	6	7	6	6	5	6	6	4	6	6	7	5	6
2	2	4	2	1	5	4	5	3	3	6	5	6	6	5	6	4	4	3	5	5	6	7	4	7	5	7	5	5	5	7	4	4	5	4	4	6	5	6	5	6	5	5	6	6	5	5	5	4	5
2	1	3	1	1	4	4	4	4	3	6	5	5	3	6	6	5	5	6	6	4	5	6	6	6	6	7	6	7	6	6	5	5	5	5	5	6	6	6	6	5	5	5	6	6	6	6	4	5	5
1	3	3	3	1	5	5	5	5	4	7	7	7	6	6	7	5	6	6	6	4	4	6	3	7	6	7	7	7	7	6	5	6	4	3	4	4	5	6	6	4	5	6	5	5	5	5	6	5	4
2	2	3	1	1	5	5	5	5	5	7	7	5	7	5	4	6	5	4	4	5	4	5	7	6	6	5	5	4	6	5	5	5	5	5	5	5	6	7	6	7	6	6	6	5	6	6	6	6	5
2	2	4	1	1	5	5	4	3	4	6	6	6	6	4	7	4	6	5	4	4	5	6	5	4	6	6	4	5	7	4	5	5	4	5	4	5	5	7	5	4	4	5	6	6	5	6	6	4	5
1	2	3	2	1	3	3	3	3	3	5	6	6	5	6	6	2	4	6	6	4	6	4	4	5	5	6	6	6	6	4	4	6	5	4	5	5	4	5	6	6	5	6	6	6	5	6	5	5	5
2	1	4	1	1	5	5	4	3	3	7	7	7	7	7	6	4	5	6	6	6	6	6	6	6	6	7	7	6	5	6	6	6	6	6	4	6	6	6	6	4	6	6	6	5	5	6	6	6	4
2	3	2	2	1	5	3	3	3	2	4	5	7	5	5	4	3	3	4	4	6	5	6	5	3	5	6	5	4	6	5	6	6	6	4	4	6	7	4	5	7	6	6	5	6	6	5	4	6	5
1	1	4	1	1	3	5	4	5	4	6	6	5	5	6	6	6	7	5	5	4	6	5	6	6	6	7	7	7	7	7	5	7	5	5	7	7	7	7	7	5	6	5	6	6	7	7	7	7	7
1	2	2	1	1	4	4	4	3	3	7	6	6	6	5	4	4	4	3	5	5	4	6	4	7	6	6	5	5	5	6	5	5	4	5	3	3	6	6	5	4	5	6	5	6	5	6	6	5	6
1	2	3	3	1	5	5	5	5	3	6	5	7	7	5	3	3	5	4	4	4	6	5	4	6	5	6	6	4	6	4	6	5	5	5	4	5	6	6	4	5	5	6	6	6	5	6	5	6	6
1	3	3	2	2	3	4	3	4	2	1	5	4	6	5	4	4	6	5	5	3	5	4	7	5	4	7	4	5	5	5	5	6	5	6	4	5	5	5	5	5	4	5	5	5	6	5	5	5	5
2	1	3	1	1	4	4	4	3	4	6	6	6	6	6	6	6	6	6	6	6	6	6	6	6	6	6	6	6	6	6	6	6	7	6	6	6	6	6	6	6	6	6	6	6	6	6	6	6	6
1	3	4	2	1	3	4	3	3	2	4	4	3	2	5	4	4	4	3	4	4	4	5	4	5	3	3	3	5	5	5	4	4	5	5	4	4	4	4	4	7	6	6	4	6	5	6	5	5	4
1	1	2	1	1	5	5	4	4	4	6	7	7	7	7	7	7	7	7	7	7	7	7	7	7	6	7	6	7	7	6	6	7	6	6	6	7	6	6	6	7	6	5	5	6	6	6	6	4	5
1	2	2	1	2	5	3	5	3	3	6	5	6	6	6	6	6	4	5	5	5	4	6	4	4	6	6	5	5	5	5	6	5	5	5	5	6	7	5	6	6	6	6	6	5	5	5	5	5	5
1	2	3	1	1	1	1	4	5	4	5	5	4	5	5	5	5	5	5	5	5	5	4	5	4	4	5	4	5	4	5	5	4	4	5	5	4	4	5	5	2	4	5	4	2	3	4	1	1	1
2	3	3	2	1	3	3	5	1	3	7	5	6	6	6	4	6	5	6	4	4	6	6	3	5	5	5	5	4	4	6	6	4	6	6	4	5	6	6	5	6	5	6	6	5	4	5	5	5	5
2	2	3	1	1	4	3	5	3	4	7	7	7	7	7	5	6	4	4	5	6	7	5	6	7	7	7	7	5	5	6	5	4	3	3	3	7	7	4	6	5	5	6	7	6	5	6	6	5	5
1	2	3	1	1	5	5	5	5	5	6	5	5	5	5	4	4	4	6	6	5	4	5	4	5	4	7	7	7	7	7	5	5	3	4	1	1	6	7	5	7	7	7	2	7	2	2	2	2	7
1	2	3	2	2	4	4	2	2	3	7	5	4	6	5	5	3	3	5	4	4	6	5	5	4	6	6	5	5	5	5	6	5	5	5	4	4	5	6	5	4	4	6	5	5	6	6	5	4	4
1	2	3	2	1	2	1	2	2	2	3	2	4	3	4	2	3	2	3	2	3	3	2	3	2	3	3	4	2	3	3	4	2	3	3	2	4	3	4	2	3	3	4	3	4	3	4	2	3	4
2	1	3	1	1	2	5	4	4	3	5	5	5	5	6	6	4	4	3	3	2	4	5	6	3	5	7	6	4	6	3	5	4	4	4	3	3	4	6	6	5	5	5	6	6	5	5	5	4	5
1	2	3	2	1	5	5	5	5	5	5	6	6	7	5	5	5	5	4	4	5	3	6	4	4	4	6	5	5	6	4	5	4	5	5	4	5	3	5	5	6	5	5	5	6	6	6	5	5	5
2	1	4	1	2	5	3	5	4	3	4	6	7	6	6	6	5	6	5	3	4	4	4	3	6	5	6	4	6	6	5	4	5	4	4	5	6	4	4	6	6	5	6	6	5	5	5	6	5	4
2	1	2	1	1	5	5	5	2	3	5	5	4	1	7	5	5	6	6	5	3	4	6	5	7	6	7	7	7	7	6	4	4	5	5	6	7	7	5	6	6	7	5	5	5	6	6	5	6	6
1	2	4	3	1	5	5	4	4	4	6	4	7	4	6	5	3	6	4	4	3	4	3	4	6	3	7	6	7	7	5	3	4	3	5	5	6	6	6	6	3	3	3	3	2	4	3	4	4	3
2	1	3	1	2	5	4	4	5	3	6	5	7	6	5	7	4	5	5	5	4	6	5	5	5	6	5	5	4	5	4	4	6	5	6	4	4	5	6	5	7	7	6	6	5	5	6	5	6	5
2	2	2	1	1	5	2	4	3	2	4	3	5	3	5	4	3	6	6	4	3	4	4	4	5	3	4	5	2	2	2	5	4	5	5	3	4	4	5	5	2	3	3	4	4	2	2	4	5	5
1	4	3	2	1	5	4	3	2	3	7	7	7	7	7	5	5	6	6	6	5	6	5	5	5	4	7	5	7	5	6	4	5	4	4	5	5	5	5	5	4	4	4	4	4	3	3	3	3	3
1	2	3	1	1	4	5	4	5	4	7	6	5	6	6	6	6	6	6	6	6	5	6	5	4	5	4	6	5	4	5	6	4	6	4	4	5	4	5	4	6	6	7	7	6	7	6	7	5	6
1	1	4	1	1	3	4	3	3	2	6	6	6	6	6	5	5	6	6	6	5	5	6	5	6	6	6	6	5	6	6	6	6	6	6	4	6	5	6	6	6	6	6	5	6	5	5	5	5	5
1	4	4	3	1	4	5	3	3	3	6	6	6	6	6	6	6	6	6	6	5	5	6	6	6	5	6	6	6	6	5	5	5	4	5	4	5	5	4	4	6	6	6	6	6	6	6	6	6	6
2	1	3	1	1	4	4	4	2	2	6	6	6	5	5	4	6	3	5	5	3	4	5	5	4	4	6	7	5	7	4	4	5	5	6	4	5	4	6	5	5	6	5	6	6	5	5	5	4	5
2	1	3	1	1	5	5	3	2	3	5	6	7	6	4	5	5	4	4	4	4	5	4	4	5	5	7	5	6	5	5	6	5	6	5	3	2	4	6	5	6	6	6	7	6	5	6	5	4	7
1	2	4	3	1	1	4	3	2	2	4	5	6	6	5	6	5	5	5	4	5	6	6	7	7	6	6	4	6	6	6	6	4	5	5	4	4	4	6	6	6	6	5	6	5	6	5	4	5	7
1	2	3	1	1	3	5	4	2	2	7	5	7	6	6	5	3	1	1	3	5	3	2	2	2	4	7	7	7	7	7	4	1	2	2	1	1	1	1	1	5	5	4	4	3	5	5	5	3	7
2	2	4	1	3	1	1	1	1	1	7	7	4	4	6	7	5	5	5	5	7	7	7	7	7	5	7	5	7	7	5	2	5	1	1	5	5	6	5	5	7	5	5	5	5	4	4	3	3	3
2	2	3	1	1	3	5	4	4	3	6	5	5	7	5	4	4	6	3	3	4	5	5	4	6	5	6	6	4	6	4	4	4	5	6	4	4	5	5	5	4	4	5	6	6	5	5	5	5	5
1	4	3	1	1	2	5	3	4	3	7	5	6	6	5	4	4	6	4	3	3	4	4	3	5	4	7	7	5	5	5	4	5	4	5	5	5	6	4	5	4	4	5	6	5	6	6	5	6	6
1	2	4	2	1	2	1	2	1	1	1	1	1	1	1	1	1	1	1	1	1	1	1	1	1	2	6	6	5	4	3	1	1	1	4	1	1	1	1	1	1	1	1	1	1	1	1	1	1	1
2	1	2	1	2	5	5	4	4	4	7	7	6	6	7	7	7	7	7	7	6	6	7	6	7	7	2	7	3	6	7	6	7	6	5	7	7	7	7	7	7	7	7	7	7	7	7	7	7	6
2	3	4	2	2	5	5	4	4	4	7	7	6	6	7	7	7	7	7	7	7	7	7	7	7	7	2	7	3	6	7	7	5	5	7	6	7	7	6	6	7	7	7	7	7	7	7	7	7	7
1	1	4	1	1	1	1	1	1	1	6	7	6	7	5	5	6	5	5	5	4	5	5	6	5	6	6	4	4	7	5	5	5	5	6	5	6	5	5	4	5	5	6	5	5	5	5	7	5	5
1	1	3	1	2	4	5	3	5	4	7	7	7	7	7	5	5	6	6	6	6	6	6	6	6	6	6	5	6	5	5	6	5	6	7	7	7	6	7	6	6	5	6	6	4	6	6	7	5	6
2	2	4	2	1	5	4	5	3	3	6	5	6	6	5	6	4	4	3	5	5	6	7	4	7	5	7	5	5	5	7	4	4	5	4	4	6	5	6	5	6	5	5	6	6	5	5	5	4	5
2	1	3	1	1	4	4	4	4	3	6	5	5	3	6	6	5	5	6	6	4	5	6	6	6	6	7	6	7	6	6	5	5	5	5	5	6	6	6	6	5	5	5	6	6	6	6	4	5	5
1	3	3	3	1	5	5	5	5	4	7	7	7	6	6	7	5	6	6	6	4	4	6	3	7	6	7	7	7	7	6	5	6	4	3	4	4	5	6	6	4	5	6	5	5	5	5	6	5	4
1	1	4	1	1	3	5	4	5	4	6	6	5	5	6	6	6	7	5	5	4	6	5	6	6	6	7	7	7	7	7	5	7	5	5	7	7	7	7	7	5	6	5	6	6	7	7	7	7	7
1	2	2	1	1	4	4	4	3	3	7	6	6	6	5	4	4	4	3	5	5	4	6	4	7	6	6	5	5	5	6	5	5	4	5	3	3	6	6	5	4	5	6	5	6	5	6	6	5	6
1	2	3	3	1	5	5	5	5	3	6	5	7	7	5	3	3	5	4	4	4	6	5	4	6	5	6	6	4	6	4	6	5	5	5	4	5	6	6	4	5	5	6	6	6	5	6	5	6	6
1	3	3	2	2	3	4	3	4	2	1	5	4	6	5	4	4	6	5	5	3	5	4	7	5	4	7	4	5	5	5	5	6	5	6	4	5	5	5	5	5	4	5	5	5	6	5	5	5	5
2	1	3	1	1	4	4	4	3	4	6	6	6	6	6	6	6	6	6	6	6	6	6	6	6	6	6	6	6	6	6	6	6	7	6	6	6	6	6	6	6	6	6	6	6	6	6	6	6	6
1	3	4	2	1	3	4	3	3	2	4	4	3	2	5	4	4	4	3	4	4	4	5	4	5	3	3	3	5	5	5	4	4	5	5	4	4	4	4	4	7	6	6	4	6	5	6	5	5	4
1	1	2	1	1	5	5	4	4	4	6	7	7	7	7	7	7	7	7	7	7	7	7	7	7	6	7	6	7	7	6	6	7	6	6	6	7	6	6	6	7	6	5	5	6	6	6	6	4	5
1	2	2	1	2	5	3	5	3	3	6	5	6	6	6	6	6	4	5	5	5	4	6	4	4	6	6	5	5	5	5	6	5	5	5	5	6	7	5	6	6	6	6	6	5	5	5	5	5	5
1	2	3	1	1	1	1	4	5	4	5	5	4	5	5	5	5	5	5	5	5	5	4	5	4	4	5	4	5	4	5	5	4	4	5	5	4	4	5	5	2	4	5	4	2	3	4	1	1	1
2	3	3	2	1	3	3	5	1	3	7	5	6	6	6	4	6	5	6	4	4	6	6	3	5	5	5	5	4	4	6	6	4	6	6	4	5	6	6	5	6	5	6	6	5	4	5	5	5	5
2	2	3	1	1	4	3	5	3	4	7	7	7	7	7	5	6	4	4	5	6	7	5	6	7	7	7	7	5	5	6	5	4	3	3	3	7	7	4	6	5	5	6	7	6	5	6	6	5	5
1	2	3	1	1	5	5	5	5	5	6	5	5	5	5	4	4	4	6	6	5	4	5	4	5	4	7	7	7	7	7	5	5	3	4	1	1	6	7	5	7	7	7	2	7	2	2	2	2	7
1	2	3	2	2	4	4	2	2	3	7	5	4	6	5	5	3	3	5	4	4	6	5	5	4	6	6	5	5	5	5	6	5	5	5	4	4	5	6	5	4	4	6	5	5	6	6	5	4	4
1	2	3	2	1	2	1	2	2	2	3	2	4	3	4	2	3	2	3	2	3	3	2	3	2	3	3	4	2	3	3	4	2	3	3	2	4	3	4	2	3	3	4	3	4	3	4	2	3	4
2	1	3	1	1	2	5	4	4	3	5	5	5	5	6	6	4	4	3	3	2	4	5	6	3	5	7	6	4	6	3	5	4	4	4	3	3	4	6	6	5	5	5	6	6	5	5	5	4	5
1	2	3	2	1	5	5	5	5	5	5	6	6	7	5	5	5	5	4	4	5	3	6	4	4	4	6	5	5	6	4	5	4	5	5	4	5	3	5	5	6	5	5	5	6	6	6	5	5	5
2	1	4	1	2	5	3	5	4	3	4	6	7	6	6	6	5	6	5	3	4	4	4	3	6	5	6	4	6	6	5	4	5	4	4	5	6	4	4	6	6	5	6	6	5	5	5	6	5	4
2	1	2	1	1	5	5	5	2	3	5	5	4	1	7	5	5	6	6	5	3	4	6	5	7	6	7	7	7	7	6	4	4	5	5	6	7	7	5	6	6	7	5	5	5	6	6	5	6	6
1	2	4	3	1	5	5	4	4	4	6	4	7	4	6	5	3	6	4	4	3	4	3	4	6	3	7	6	7	7	5	3	4	3	5	5	6	6	6	6	3	3	3	3	2	4	3	4	4	3
2	1	3	1	2	5	4	4	5	3	6	5	7	6	5	7	4	5	5	5	4	6	5	5	5	6	5	5	4	5	4	4	6	5	6	4	4	5	6	5	7	7	6	6	5	5	6	5	6	5
2	2	2	1	1	5	2	4	3	2	4	3	5	3	5	4	3	6	6	4	3	4	4	4	5	3	4	5	2	2	2	5	4	5	5	3	4	4	5	5	2	3	3	4	4	2	2	4	5	5
1	4	3	2	1	5	4	3	2	3	7	7	7	7	7	5	5	6	6	6	5	6	5	5	5	4	7	5	7	5	6	4	5	4	4	5	5	5	5	5	4	4	4	4	4	3	3	3	3	3
1	2	3	1	1	4	5	4	5	4	7	6	5	6	6	6	6	6	6	6	6	5	6	5	4	5	4	6	5	4	5	6	4	6	4	4	5	4	5	4	6	6	7	7	6	7	6	7	5	6
1	1	4	1	1	3	4	3	3	2	6	6	6	6	6	5	5	6	6	6	5	5	6	5	6	6	6	6	5	6	6	6	6	6	6	4	6	5	6	6	6	6	6	5	6	5	5	5	5	5
1	4	4	3	1	4	5	3	3	3	6	6	6	6	6	6	6	6	6	6	5	5	6	6	6	5	6	6	6	6	5	5	5	4	5	4	5	5	4	4	6	6	6	6	6	6	6	6	6	6
2	1	3	1	1	4	4	4	2	2	6	6	6	5	5	4	6	3	5	5	3	4	5	5	4	4	6	7	5	7	4	4	5	5	6	4	5	4	6	5	5	6	5	6	6	5	5	5	4	5
2	1	3	1	1	5	5	3	2	3	5	6	7	6	4	5	5	4	4	4	4	5	4	4	5	5	7	5	6	5	5	6	5	6	5	3	2	4	6	5	6	6	6	7	6	5	6	5	4	7
1	2	4	3	1	1	4	3	2	2	4	5	6	6	5	6	5	5	5	4	5	6	6	7	7	6	6	4	6	6	6	6	4	5	5	4	4	4	6	6	6	6	5	6	5	6	5	4	5	7
1	2	3	1	1	3	5	4	2	2	7	5	7	6	6	5	3	1	1	3	5	3	2	2	2	4	7	7	7	7	7	4	1	2	2	1	1	1	1	1	5	5	4	4	3	5	5	5	3	7
2	2	4	1	3	1	1	1	1	1	7	7	4	4	6	7	5	5	5	5	7	7	7	7	7	5	7	5	7	7	5	2	5	1	1	5	5	6	5	5	7	5	5	5	5	4	4	3	3	3
2	2	3	1	1	3	5	4	4	3	6	5	5	7	5	4	4	6	3	3	4	5	5	4	6	5	6	6	4	6	4	4	4	5	6	4	4	5	5	5	4	4	5	6	6	5	5	5	5	5
1	4	3	1	1	2	5	3	4	3	7	5	6	6	5	4	4	6	4	3	3	4	4	3	5	4	7	7	5	5	5	4	5	4	5	5	5	6	4	5	4	4	5	6	5	6	6	5	6	6
1	2	4	2	1	2	1	2	1	1	1	1	1	1	1	1	1	1	1	1	1	1	1	1	1	2	6	6	5	4	3	1	1	1	4	1	1	1	1	1	1	1	1	1	1	1	1	1	1	1
2	1	2	1	2	5	5	4	4	4	7	7	6	6	7	7	7	7	7	7	6	6	7	6	7	7	2	7	3	6	7	6	7	6	5	7	7	7	7	7	7	7	7	7	7	7	7	7	7	6
2	3	4	2	2	5	5	4	4	4	7	7	6	6	7	7	7	7	7	7	7	7	7	7	7	7	2	7	3	6	7	7	5	5	7	6	7	7	6	6	7	7	7	7	7	7	7	7	7	7
1	1	4	1	1	1	1	1	1	1	6	7	6	7	5	5	6	5	5	5	4	5	5	6	5	6	6	4	4	7	5	5	5	5	6	5	6	5	5	4	5	5	6	5	5	5	5	7	5	5
1	1	3	1	2	4	5	3	5	4	7	7	7	7	7	5	5	6	6	6	6	6	6	6	6	6	6	5	6	5	5	6	5	6	7	7	7	6	7	6	6	5	6	6	4	6	6	7	5	6
2	2	4	2	1	5	4	5	3	3	6	5	6	6	5	6	4	4	3	5	5	6	7	4	7	5	7	5	5	5	7	4	4	5	4	4	6	5	6	5	6	5	5	6	6	5	5	5	4	5
2	1	3	1	1	4	4	4	4	3	6	5	5	3	6	6	5	5	6	6	4	5	6	6	6	6	7	6	7	6	6	5	5	5	5	5	6	6	6	6	5	5	5	6	6	6	6	4	5	5
1	3	3	3	1	5	5	5	5	4	7	7	7	6	6	7	5	6	6	6	4	4	6	3	7	6	7	7	7	7	6	5	6	4	3	4	4	5	6	6	4	5	6	5	5	5	5	6	5	4
2	2	3	1	1	5	5	5	5	5	7	7	5	7	5	4	6	5	4	4	5	4	5	7	6	6	5	5	4	6	5	5	5	5	5	5	5	6	7	6	7	6	6	6	5	6	6	6	6	5
2	2	4	1	1	5	5	4	3	4	6	6	6	6	4	7	4	6	5	4	4	5	6	5	4	6	6	4	5	7	4	5	5	4	5	4	5	5	7	5	4	4	5	6	6	5	6	6	4	5
1	2	3	2	1	3	3	3	3	3	5	6	6	5	6	6	2	4	6	6	4	6	4	4	5	5	6	6	6	6	4	4	6	5	4	5	5	4	5	6	6	5	6	6	6	5	6	5	5	5
2	1	4	1	1	5	5	4	3	3	7	7	7	7	7	6	4	5	6	6	6	6	6	6	6	6	7	7	6	5	6	6	6	6	6	4	6	6	6	6	4	6	6	6	5	5	6	6	6	4
2	3	2	2	1	5	3	3	3	2	4	5	7	5	5	4	3	3	4	4	6	5	6	5	3	5	6	5	4	6	5	6	6	6	4	4	6	7	4	5	7	6	6	5	6	6	5	4	6	5
1	1	4	1	1	3	5	4	5	4	6	6	5	5	6	6	6	7	5	5	4	6	5	6	6	6	7	7	7	7	7	5	7	5	5	7	7	7	7	7	5	6	5	6	6	7	7	7	7	7
1	2	2	1	1	4	4	4	3	3	7	6	6	6	5	4	4	4	3	5	5	4	6	4	7	6	6	5	5	5	6	5	5	4	5	3	3	6	6	5	4	5	6	5	6	5	6	6	5	6
1	2	3	3	1	5	5	5	5	3	6	5	7	7	5	3	3	5	4	4	4	6	5	4	6	5	6	6	4	6	4	6	5	5	5	4	5	6	6	4	5	5	6	6	6	5	6	5	6	6
1	3	3	2	2	3	4	3	4	2	1	5	4	6	5	4	4	6	5	5	3	5	4	7	5	4	7	4	5	5	5	5	6	5	6	4	5	5	5	5	5	4	5	5	5	6	5	5	5	5
2	1	3	1	1	4	4	4	3	4	6	6	6	6	6	6	6	6	6	6	6	6	6	6	6	6	6	6	6	6	6	6	6	7	6	6	6	6	6	6	6	6	6	6	6	6	6	6	6	6
1	3	4	2	1	3	4	3	3	2	4	4	3	2	5	4	4	4	3	4	4	4	5	4	5	3	3	3	5	5	5	4	4	5	5	4	4	4	4	4	7	6	6	4	6	5	6	5	5	4
1	1	2	1	1	5	5	4	4	4	6	7	7	7	7	7	7	7	7	7	7	7	7	7	7	6	7	6	7	7	6	6	7	6	6	6	7	6	6	6	7	6	5	5	6	6	6	6	4	5
1	2	2	1	2	5	3	5	3	3	6	5	6	6	6	6	6	4	5	5	5	4	6	4	4	6	6	5	5	5	5	6	5	5	5	5	6	7	5	6	6	6	6	6	5	5	5	5	5	5
1	2	3	1	1	1	1	4	5	4	5	5	4	5	5	5	5	5	5	5	5	5	4	5	4	4	5	4	5	4	5	5	4	4	5	5	4	4	5	5	2	4	5	4	2	3	4	1	1	1
2	3	3	2	1	3	3	5	1	3	7	5	6	6	6	4	6	5	6	4	4	6	6	3	5	5	5	5	4	4	6	6	4	6	6	4	5	6	6	5	6	5	6	6	5	4	5	5	5	5
2	2	3	1	1	4	3	5	3	4	7	7	7	7	7	5	6	4	4	5	6	7	5	6	7	7	7	7	5	5	6	5	4	3	3	3	7	7	4	6	5	5	6	7	6	5	6	6	5	5
1	2	3	1	1	5	5	5	5	5	6	5	5	5	5	4	4	4	6	6	5	4	5	4	5	4	7	7	7	7	7	5	5	3	4	1	1	6	7	5	7	7	7	2	7	2	2	2	2	7
1	2	3	2	2	4	4	2	2	3	7	5	4	6	5	5	3	3	5	4	4	6	5	5	4	6	6	5	5	5	5	6	5	5	5	4	4	5	6	5	4	4	6	5	5	6	6	5	4	4
1	2	3	2	1	2	1	2	2	2	3	2	4	3	4	2	3	2	3	2	3	3	2	3	2	3	3	4	2	3	3	4	2	3	3	2	4	3	4	2	3	3	4	3	4	3	4	2	3	4
2	1	3	1	1	2	5	4	4	3	5	5	5	5	6	6	4	4	3	3	2	4	5	6	3	5	7	6	4	6	3	5	4	4	4	3	3	4	6	6	5	5	5	6	6	5	5	5	4	5
1	2	3	2	1	5	5	5	5	5	5	6	6	7	5	5	5	5	4	4	5	3	6	4	4	4	6	5	5	6	4	5	4	5	5	4	5	3	5	5	6	5	5	5	6	6	6	5	5	5
2	1	4	1	2	5	3	5	4	3	4	6	7	6	6	6	5	6	5	3	4	4	4	3	6	5	6	4	6	6	5	4	5	4	4	5	6	4	4	6	6	5	6	6	5	5	5	6	5	4
2	1	2	1	1	5	5	5	2	3	5	5	4	1	7	5	5	6	6	5	3	4	6	5	7	6	7	7	7	7	6	4	4	5	5	6	7	7	5	6	6	7	5	5	5	6	6	5	6	6
1	2	4	3	1	5	5	4	4	4	6	4	7	4	6	5	3	6	4	4	3	4	3	4	6	3	7	6	7	7	5	3	4	3	5	5	6	6	6	6	3	3	3	3	2	4	3	4	4	3
2	1	3	1	2	5	4	4	5	3	6	5	7	6	5	7	4	5	5	5	4	6	5	5	5	6	5	5	4	5	4	4	6	5	6	4	4	5	6	5	7	7	6	6	5	5	6	5	6	5
2	2	2	1	1	5	2	4	3	2	4	3	5	3	5	4	3	6	6	4	3	4	4	4	5	3	4	5	2	2	2	5	4	5	5	3	4	4	5	5	2	3	3	4	4	2	2	4	5	5
1	4	3	2	1	5	4	3	2	3	7	7	7	7	7	5	5	6	6	6	5	6	5	5	5	4	7	5	7	5	6	4	5	4	4	5	5	5	5	5	4	4	4	4	4	3	3	3	3	3
1	2	3	1	1	4	5	4	5	4	7	6	5	6	6	6	6	6	6	6	6	5	6	5	4	5	4	6	5	4	5	6	4	6	4	4	5	4	5	4	6	6	7	7	6	7	6	7	5	6
1	1	4	1	1	3	4	3	3	2	6	6	6	6	6	5	5	6	6	6	5	5	6	5	6	6	6	6	5	6	6	6	6	6	6	4	6	5	6	6	6	6	6	5	6	5	5	5	5	5
1	4	4	3	1	4	5	3	3	3	6	6	6	6	6	6	6	6	6	6	5	5	6	6	6	5	6	6	6	6	5	5	5	4	5	4	5	5	4	4	6	6	6	6	6	6	6	6	6	6
2	1	3	1	1	4	4	4	2	2	6	6	6	5	5	4	6	3	5	5	3	4	5	5	4	4	6	7	5	7	4	4	5	5	6	4	5	4	6	5	5	6	5	6	6	5	5	5	4	5
2	1	3	1	1	5	5	3	2	3	5	6	7	6	4	5	5	4	4	4	4	5	4	4	5	5	7	5	6	5	5	6	5	6	5	3	2	4	6	5	6	6	6	7	6	5	6	5	4	7
1	2	4	3	1	1	4	3	2	2	4	5	6	6	5	6	5	5	5	4	5	6	6	7	7	6	6	4	6	6	6	6	4	5	5	4	4	4	6	6	6	6	5	6	5	6	5	4	5	7
1	2	3	1	1	3	5	4	2	2	7	5	7	6	6	5	3	1	1	3	5	3	2	2	2	4	7	7	7	7	7	4	1	2	2	1	1	1	1	1	5	5	4	4	3	5	5	5	3	7
2	2	4	1	3	1	1	1	1	1	7	7	4	4	6	7	5	5	5	5	7	7	7	7	7	5	7	5	7	7	5	2	5	1	1	5	5	6	5	5	7	5	5	5	5	4	4	3	3	3
2	2	3	1	1	3	5	4	4	3	6	5	5	7	5	4	4	6	3	3	4	5	5	4	6	5	6	6	4	6	4	4	4	5	6	4	4	5	5	5	4	4	5	6	6	5	5	5	5	5
1	4	3	1	1	2	5	3	4	3	7	5	6	6	5	4	4	6	4	3	3	4	4	3	5	4	7	7	5	5	5	4	5	4	5	5	5	6	4	5	4	4	5	6	5	6	6	5	6	6
1	2	4	2	1	2	1	2	1	1	1	1	1	1	1	1	1	1	1	1	1	1	1	1	1	2	6	6	5	4	3	1	1	1	4	1	1	1	1	1	1	1	1	1	1	1	1	1	1	1
2	1	2	1	2	5	5	4	4	4	7	7	6	6	7	7	7	7	7	7	6	6	7	6	7	7	2	7	3	6	7	6	7	6	5	7	7	7	7	7	7	7	7	7	7	7	7	7	7	6
2	3	4	2	2	5	5	4	4	4	7	7	6	6	7	7	7	7	7	7	7	7	7	7	7	7	2	7	3	6	7	7	5	5	7	6	7	7	6	6	7	7	7	7	7	7	7	7	7	7
1	1	4	1	1	1	1	1	1	1	6	7	6	7	5	5	6	5	5	5	4	5	5	6	5	6	6	4	4	7	5	5	5	5	6	5	6	5	5	4	5	5	6	5	5	5	5	7	5	5
1	1	3	1	2	4	5	3	5	4	7	7	7	7	7	5	5	6	6	6	6	6	6	6	6	6	6	5	6	5	5	6	5	6	7	7	7	6	7	6	6	5	6	6	4	6	6	7	5	6
2	2	4	2	1	5	4	5	3	3	6	5	6	6	5	6	4	4	3	5	5	6	7	4	7	5	7	5	5	5	7	4	4	5	4	4	6	5	6	5	6	5	5	6	6	5	5	5	4	5
2	1	3	1	1	4	4	4	4	3	6	5	5	3	6	6	5	5	6	6	4	5	6	6	6	6	7	6	7	6	6	5	5	5	5	5	6	6	6	6	5	5	5	6	6	6	6	4	5	5
1	3	3	3	1	5	5	5	5	4	7	7	7	6	6	7	5	6	6	6	4	4	6	3	7	6	7	7	7	7	6	5	6	4	3	4	4	5	6	6	4	5	6	5	5	5	5	6	5	4
1	1	4	1	1	3	5	4	5	4	6	6	5	5	6	6	6	7	5	5	4	6	5	6	6	6	7	7	7	7	7	5	7	5	5	7	7	7	7	7	5	6	5	6	6	7	7	7	7	7
1	2	2	1	1	4	4	4	3	3	7	6	6	6	5	4	4	4	3	5	5	4	6	4	7	6	6	5	5	5	6	5	5	4	5	3	3	6	6	5	4	5	6	5	6	5	6	6	5	6
1	2	3	3	1	5	5	5	5	3	6	5	7	7	5	3	3	5	4	4	4	6	5	4	6	5	6	6	4	6	4	6	5	5	5	4	5	6	6	4	5	5	6	6	6	5	6	5	6	6
1	3	3	2	2	3	4	3	4	2	1	5	4	6	5	4	4	6	5	5	3	5	4	7	5	4	7	4	5	5	5	5	6	5	6	4	5	5	5	5	5	4	5	5	5	6	5	5	5	5
2	1	3	1	1	4	4	4	3	4	6	6	6	6	6	6	6	6	6	6	6	6	6	6	6	6	6	6	6	6	6	6	6	7	6	6	6	6	6	6	6	6	6	6	6	6	6	6	6	6
1	3	4	2	1	3	4	3	3	2	4	4	3	2	5	4	4	4	3	4	4	4	5	4	5	3	3	3	5	5	5	4	4	5	5	4	4	4	4	4	7	6	6	4	6	5	6	5	5	4
1	1	2	1	1	5	5	4	4	4	6	7	7	7	7	7	7	7	7	7	7	7	7	7	7	6	7	6	7	7	6	6	7	6	6	6	7	6	6	6	7	6	5	5	6	6	6	6	4	5
1	2	2	1	2	5	3	5	3	3	6	5	6	6	6	6	6	4	5	5	5	4	6	4	4	6	6	5	5	5	5	6	5	5	5	5	6	7	5	6	6	6	6	6	5	5	5	5	5	5
1	2	3	1	1	1	1	4	5	4	5	5	4	5	5	5	5	5	5	5	5	5	4	5	4	4	5	4	5	4	5	5	4	4	5	5	4	4	5	5	2	4	5	4	2	3	4	1	1	1
2	3	3	2	1	3	3	5	1	3	7	5	6	6	6	4	6	5	6	4	4	6	6	3	5	5	5	5	4	4	6	6	4	6	6	4	5	6	6	5	6	5	6	6	5	4	5	5	5	5
2	2	3	1	1	4	3	5	3	4	7	7	7	7	7	5	6	4	4	5	6	7	5	6	7	7	7	7	5	5	6	5	4	3	3	3	7	7	4	6	5	5	6	7	6	5	6	6	5	5
1	2	3	1	1	5	5	5	5	5	6	5	5	5	5	4	4	4	6	6	5	4	5	4	5	4	7	7	7	7	7	5	5	3	4	1	1	6	7	5	7	7	7	2	7	2	2	2	2	7
1	2	3	2	2	4	4	2	2	3	7	5	4	6	5	5	3	3	5	4	4	6	5	5	4	6	6	5	5	5	5	6	5	5	5	4	4	5	6	5	4	4	6	5	5	6	6	5	4	4
1	2	3	2	1	2	1	2	2	2	3	2	4	3	4	2	3	2	3	2	3	3	2	3	2	3	3	4	2	3	3	4	2	3	3	2	4	3	4	2	3	3	4	3	4	3	4	2	3	4
2	1	3	1	1	2	5	4	4	3	5	5	5	5	6	6	4	4	3	3	2	4	5	6	3	5	7	6	4	6	3	5	4	4	4	3	3	4	6	6	5	5	5	6	6	5	5	5	4	5
1	2	3	2	1	5	5	5	5	5	5	6	6	7	5	5	5	5	4	4	5	3	6	4	4	4	6	5	5	6	4	5	4	5	5	4	5	3	5	5	6	5	5	5	6	6	6	5	5	5
2	1	4	1	2	5	3	5	4	3	4	6	7	6	6	6	5	6	5	3	4	4	4	3	6	5	6	4	6	6	5	4	5	4	4	5	6	4	4	6	6	5	6	6	5	5	5	6	5	4
2	1	2	1	1	5	5	5	2	3	5	5	4	1	7	5	5	6	6	5	3	4	6	5	7	6	7	7	7	7	6	4	4	5	5	6	7	7	5	6	6	7	5	5	5	6	6	5	6	6
1	2	4	3	1	5	5	4	4	4	6	4	7	4	6	5	3	6	4	4	3	4	3	4	6	3	7	6	7	7	5	3	4	3	5	5	6	6	6	6	3	3	3	3	2	4	3	4	4	3
2	1	3	1	2	5	4	4	5	3	6	5	7	6	5	7	4	5	5	5	4	6	5	5	5	6	5	5	4	5	4	4	6	5	6	4	4	5	6	5	7	7	6	6	5	5	6	5	6	5
2	2	2	1	1	5	2	4	3	2	4	3	5	3	5	4	3	6	6	4	3	4	4	4	5	3	4	5	2	2	2	5	4	5	5	3	4	4	5	5	2	3	3	4	4	2	2	4	5	5
1	4	3	2	1	5	4	3	2	3	7	7	7	7	7	5	5	6	6	6	5	6	5	5	5	4	7	5	7	5	6	4	5	4	4	5	5	5	5	5	4	4	4	4	4	3	3	3	3	3
1	2	3	1	1	4	5	4	5	4	7	6	5	6	6	6	6	6	6	6	6	5	6	5	4	5	4	6	5	4	5	6	4	6	4	4	5	4	5	4	6	6	7	7	6	7	6	7	5	6
1	1	4	1	1	3	4	3	3	2	6	6	6	6	6	5	5	6	6	6	5	5	6	5	6	6	6	6	5	6	6	6	6	6	6	4	6	5	6	6	6	6	6	5	6	5	5	5	5	5
1	4	4	3	1	4	5	3	3	3	6	6	6	6	6	6	6	6	6	6	5	5	6	6	6	5	6	6	6	6	5	5	5	4	5	4	5	5	4	4	6	6	6	6	6	6	6	6	6	6
2	1	3	1	1	4	4	4	2	2	6	6	6	5	5	4	6	3	5	5	3	4	5	5	4	4	6	7	5	7	4	4	5	5	6	4	5	4	6	5	5	6	5	6	6	5	5	5	4	5
2	1	3	1	1	5	5	3	2	3	5	6	7	6	4	5	5	4	4	4	4	5	4	4	5	5	7	5	6	5	5	6	5	6	5	3	2	4	6	5	6	6	6	7	6	5	6	5	4	7
1	2	4	3	1	1	4	3	2	2	4	5	6	6	5	6	5	5	5	4	5	6	6	7	7	6	6	4	6	6	6	6	4	5	5	4	4	4	6	6	6	6	5	6	5	6	5	4	5	7
1	2	3	1	1	3	5	4	2	2	7	5	7	6	6	5	3	1	1	3	5	3	2	2	2	4	7	7	7	7	7	4	1	2	2	1	1	1	1	1	5	5	4	4	3	5	5	5	3	7
2	2	4	1	3	1	1	1	1	1	7	7	4	4	6	7	5	5	5	5	7	7	7	7	7	5	7	5	7	7	5	2	5	1	1	5	5	6	5	5	7	5	5	5	5	4	4	3	3	3
2	2	3	1	1	3	5	4	4	3	6	5	5	7	5	4	4	6	3	3	4	5	5	4	6	5	6	6	4	6	4	4	4	5	6	4	4	5	5	5	4	4	5	6	6	5	5	5	5	5
1	4	3	1	1	2	5	3	4	3	7	5	6	6	5	4	4	6	4	3	3	4	4	3	5	4	7	7	5	5	5	4	5	4	5	5	5	6	4	5	4	4	5	6	5	6	6	5	6	6
1	2	4	2	1	2	1	2	1	1	1	1	1	1	1	1	1	1	1	1	1	1	1	1	1	2	6	6	5	4	3	1	1	1	4	1	1	1	1	1	1	1	1	1	1	1	1	1	1	1
2	1	2	1	2	5	5	4	4	4	7	7	6	6	7	7	7	7	7	7	6	6	7	6	7	7	2	7	3	6	7	6	7	6	5	7	7	7	7	7	7	7	7	7	7	7	7	7	7	6
2	3	4	2	2	5	5	4	4	4	7	7	6	6	7	7	7	7	7	7	7	7	7	7	7	7	2	7	3	6	7	7	5	5	7	6	7	7	6	6	7	7	7	7	7	7	7	7	7	7
1	1	4	1	1	1	1	1	1	1	6	7	6	7	5	5	6	5	5	5	4	5	5	6	5	6	6	4	4	7	5	5	5	5	6	5	6	5	5	4	5	5	6	5	5	5	5	7	5	5
1	1	3	1	2	4	5	3	5	4	7	7	7	7	7	5	5	6	6	6	6	6	6	6	6	6	6	5	6	5	5	6	5	6	7	7	7	6	7	6	6	5	6	6	4	6	6	7	5	6
2	2	4	2	1	5	4	5	3	3	6	5	6	6	5	6	4	4	3	5	5	6	7	4	7	5	7	5	5	5	7	4	4	5	4	4	6	5	6	5	6	5	5	6	6	5	5	5	4	5
2	1	3	1	1	4	4	4	4	3	6	5	5	3	6	6	5	5	6	6	4	5	6	6	6	6	7	6	7	6	6	5	5	5	5	5	6	6	6	6	5	5	5	6	6	6	6	4	5	5
1	3	3	3	1	5	5	5	5	4	7	7	7	6	6	7	5	6	6	6	4	4	6	3	7	6	7	7	7	7	6	5	6	4	3	4	4	5	6	6	4	5	6	5	5	5	5	6	5	4
2	2	3	1	1	5	5	5	5	5	7	7	5	7	5	4	6	5	4	4	5	4	5	7	6	6	5	5	4	6	5	5	5	5	5	5	5	6	7	6	7	6	6	6	5	6	6	6	6	5
2	2	4	1	1	5	5	4	3	4	6	6	6	6	4	7	4	6	5	4	4	5	6	5	4	6	6	4	5	7	4	5	5	4	5	4	5	5	7	5	4	4	5	6	6	5	6	6	4	5
1	2	3	2	1	3	3	3	3	3	5	6	6	5	6	6	2	4	6	6	4	6	4	4	5	5	6	6	6	6	4	4	6	5	4	5	5	4	5	6	6	5	6	6	6	5	6	5	5	5
2	1	4	1	1	5	5	4	3	3	7	7	7	7	7	6	4	5	6	6	6	6	6	6	6	6	7	7	6	5	6	6	6	6	6	4	6	6	6	6	4	6	6	6	5	5	6	6	6	4
2	3	2	2	1	5	3	3	3	2	4	5	7	5	5	4	3	3	4	4	6	5	6	5	3	5	6	5	4	6	5	6	6	6	4	4	6	7	4	5	7	6	6	5	6	6	5	4	6	5
1	1	4	1	1	3	4	3	3	2	6	6	6	6	6	5	5	6	6	6	5	5	6	5	6	6	6	6	5	6	6	6	6	6	6	4	6	5	6	6	6	6	6	5	6	5	5	5	5	5
1	4	4	3	1	4	5	3	3	3	6	6	6	6	6	6	6	6	6	6	5	5	6	6	6	5	6	6	6	6	5	5	5	4	5	4	5	5	4	4	6	6	6	6	6	6	6	6	6	6
2	1	3	1	1	4	4	4	2	2	6	6	6	5	5	4	6	3	5	5	3	4	5	5	4	4	6	7	5	7	4	4	5	5	6	4	5	4	6	5	5	6	5	6	6	5	5	5	4	5
2	1	3	1	1	5	5	3	2	3	5	6	7	6	4	5	5	4	4	4	4	5	4	4	5	5	7	5	6	5	5	6	5	6	5	3	2	4	6	5	6	6	6	7	6	5	6	5	4	7
1	2	4	3	1	1	4	3	2	2	4	5	6	6	5	6	5	5	5	4	5	6	6	7	7	6	6	4	6	6	6	6	4	5	5	4	4	4	6	6	6	6	5	6	5	6	5	4	5	7
1	2	3	1	1	3	5	4	2	2	7	5	7	6	6	5	3	1	1	3	5	3	2	2	2	4	7	7	7	7	7	4	1	2	2	1	1	1	1	1	5	5	4	4	3	5	5	5	3	7
2	2	4	1	3	1	1	1	1	1	7	7	4	4	6	7	5	5	5	5	7	7	7	7	7	5	7	5	7	7	5	2	5	1	1	5	5	6	5	5	7	5	5	5	5	4	4	3	3	3
2	2	3	1	1	3	5	4	4	3	6	5	5	7	5	4	4	6	3	3	4	5	5	4	6	5	6	6	4	6	4	4	4	5	6	4	4	5	5	5	4	4	5	6	6	5	5	5	5	5
1	4	3	1	1	2	5	3	4	3	7	5	6	6	5	4	4	6	4	3	3	4	4	3	5	4	7	7	5	5	5	4	5	4	5	5	5	6	4	5	4	4	5	6	5	6	6	5	6	6
1	2	4	2	1	2	1	2	1	1	1	1	1	1	1	1	1	1	1	1	1	1	1	1	1	2	6	6	5	4	3	1	1	1	4	1	1	1	1	1	1	1	1	1	1	1	1	1	1	1
2	1	2	1	2	5	5	4	4	4	7	7	6	6	7	7	7	7	7	7	6	6	7	6	7	7	2	7	3	6	7	6	7	6	5	7	7	7	7	7	7	7	7	7	7	7	7	7	7	6
2	3	4	2	2	5	5	4	4	4	7	7	6	6	7	7	7	7	7	7	7	7	7	7	7	7	2	7	3	6	7	7	5	5	7	6	7	7	6	6	7	7	7	7	7	7	7	7	7	7
1	1	4	1	1	1	1	1	1	1	6	7	6	7	5	5	6	5	5	5	4	5	5	6	5	6	6	4	4	7	5	5	5	5	6	5	6	5	5	4	5	5	6	5	5	5	5	7	5	5
1	1	3	1	2	4	5	3	5	4	7	7	7	7	7	5	5	6	6	6	6	6	6	6	6	6	6	5	6	5	5	6	5	6	7	7	7	6	7	6	6	5	6	6	4	6	6	7	5	6
2	2	4	2	1	5	4	5	3	3	6	5	6	6	5	6	4	4	3	5	5	6	7	4	7	5	7	5	5	5	7	4	4	5	4	4	6	5	6	5	6	5	5	6	6	5	5	5	4	5
2	1	3	1	1	4	4	4	4	3	6	5	5	3	6	6	5	5	6	6	4	5	6	6	6	6	7	6	7	6	6	5	5	5	5	5	6	6	6	6	5	5	5	6	6	6	6	4	5	5
1	3	3	3	1	5	5	5	5	4	7	7	7	6	6	7	5	6	6	6	4	4	6	3	7	6	7	7	7	7	6	5	6	4	3	4	4	5	6	6	4	5	6	5	5	5	5	6	5	4
2	2	3	1	1	5	5	5	5	5	7	7	5	7	5	4	6	5	4	4	5	4	5	7	6	6	5	5	4	6	5	5	5	5	5	5	5	6	7	6	7	6	6	6	5	6	6	6	6	5
2	2	4	1	1	5	5	4	3	4	6	6	6	6	4	7	4	6	5	4	4	5	6	5	4	6	6	4	5	7	4	5	5	4	5	4	5	5	7	5	4	4	5	6	6	5	6	6	4	5
1	2	3	2	1	3	3	3	3	3	5	6	6	5	6	6	2	4	6	6	4	6	4	4	5	5	6	6	6	6	4	4	6	5	4	5	5	4	5	6	6	5	6	6	6	5	6	5	5	5
2	1	4	1	1	5	5	4	3	3	7	7	7	7	7	6	4	5	6	6	6	6	6	6	6	6	7	7	6	5	6	6	6	6	6	4	6	6	6	6	4	6	6	6	5	5	6	6	6	4
2	3	2	2	1	5	3	3	3	2	4	5	7	5	5	4	3	3	4	4	6	5	6	5	3	5	6	5	4	6	5	6	6	6	4	4	6	7	4	5	7	6	6	5	6	6	5	4	6	5
1	1	4	1	1	3	5	4	5	4	6	6	5	5	6	6	6	7	5	5	4	6	5	6	6	6	7	7	7	7	7	5	7	5	5	7	7	7	7	7	5	6	5	6	6	7	7	7	7	7
1	2	2	1	1	4	4	4	3	3	7	6	6	6	5	4	4	4	3	5	5	4	6	4	7	6	6	5	5	5	6	5	5	4	5	3	3	6	6	5	4	5	6	5	6	5	6	6	5	6
1	2	3	3	1	5	5	5	5	3	6	5	7	7	5	3	3	5	4	4	4	6	5	4	6	5	6	6	4	6	4	6	5	5	5	4	5	6	6	4	5	5	6	6	6	5	6	5	6	6
1	3	3	2	2	3	4	3	4	2	1	5	4	6	5	4	4	6	5	5	3	5	4	7	5	4	7	4	5	5	5	5	6	5	6	4	5	5	5	5	5	4	5	5	5	6	5	5	5	5
2	1	3	1	1	4	4	4	3	4	6	6	6	6	6	6	6	6	6	6	6	6	6	6	6	6	6	6	6	6	6	6	6	7	6	6	6	6	6	6	6	6	6	6	6	6	6	6	6	6
1	3	4	2	1	3	4	3	3	2	4	4	3	2	5	4	4	4	3	4	4	4	5	4	5	3	3	3	5	5	5	4	4	5	5	4	4	4	4	4	7	6	6	4	6	5	6	5	5	4
1	1	2	1	1	5	5	4	4	4	6	7	7	7	7	7	7	7	7	7	7	7	7	7	7	6	7	6	7	7	6	6	7	6	6	6	7	6	6	6	7	6	5	5	6	6	6	6	4	5
1	2	2	1	2	5	3	5	3	3	6	5	6	6	6	6	6	4	5	5	5	4	6	4	4	6	6	5	5	5	5	6	5	5	5	5	6	7	5	6	6	6	6	6	5	5	5	5	5	5
1	2	3	1	1	1	1	4	5	4	5	5	4	5	5	5	5	5	5	5	5	5	4	5	4	4	5	4	5	4	5	5	4	4	5	5	4	4	5	5	2	4	5	4	2	3	4	1	1	1
2	3	3	2	1	3	3	5	1	3	7	5	6	6	6	4	6	5	6	4	4	6	6	3	5	5	5	5	4	4	6	6	4	6	6	4	5	6	6	5	6	5	6	6	5	4	5	5	5	5
2	2	3	1	1	4	3	5	3	4	7	7	7	7	7	5	6	4	4	5	6	7	5	6	7	7	7	7	5	5	6	5	4	3	3	3	7	7	4	6	5	5	6	7	6	5	6	6	5	5
1	2	3	1	1	5	5	5	5	5	6	5	5	5	5	4	4	4	6	6	5	4	5	4	5	4	7	7	7	7	7	5	5	3	4	1	1	6	7	5	7	7	7	2	7	2	2	2	2	7
1	2	3	2	2	4	4	2	2	3	7	5	4	6	5	5	3	3	5	4	4	6	5	5	4	6	6	5	5	5	5	6	5	5	5	4	4	5	6	5	4	4	6	5	5	6	6	5	4	4
1	2	3	2	1	2	1	2	2	2	3	2	4	3	4	2	3	2	3	2	3	3	2	3	2	3	3	4	2	3	3	4	2	3	3	2	4	3	4	2	3	3	4	3	4	3	4	2	3	4
2	1	3	1	1	2	5	4	4	3	5	5	5	5	6	6	4	4	3	3	2	4	5	6	3	5	7	6	4	6	3	5	4	4	4	3	3	4	6	6	5	5	5	6	6	5	5	5	4	5
1	2	3	2	1	5	5	5	5	5	5	6	6	7	5	5	5	5	4	4	5	3	6	4	4	4	6	5	5	6	4	5	4	5	5	4	5	3	5	5	6	5	5	5	6	6	6	5	5	5
2	1	4	1	2	5	3	5	4	3	4	6	7	6	6	6	5	6	5	3	4	4	4	3	6	5	6	4	6	6	5	4	5	4	4	5	6	4	4	6	6	5	6	6	5	5	5	6	5	4
2	1	2	1	1	5	5	5	2	3	5	5	4	1	7	5	5	6	6	5	3	4	6	5	7	6	7	7	7	7	6	4	4	5	5	6	7	7	5	6	6	7	5	5	5	6	6	5	6	6
1	1	4	1	1	3	4	3	3	2	6	6	6	6	6	5	5	6	6	6	5	5	6	5	6	6	6	6	5	6	6	6	6	6	6	4	6	5	6	6	6	6	6	5	6	5	5	5	5	5
1	4	4	3	1	4	5	3	3	3	6	6	6	6	6	6	6	6	6	6	5	5	6	6	6	5	6	6	6	6	5	5	5	4	5	4	5	5	4	4	6	6	6	6	6	6	6	6	6	6
2	1	3	1	1	4	4	4	2	2	6	6	6	5	5	4	6	3	5	5	3	4	5	5	4	4	6	7	5	7	4	4	5	5	6	4	5	4	6	5	5	6	5	6	6	5	5	5	4	5
2	1	3	1	1	5	5	3	2	3	5	6	7	6	4	5	5	4	4	4	4	5	4	4	5	5	7	5	6	5	5	6	5	6	5	3	2	4	6	5	6	6	6	7	6	5	6	5	4	7
1	2	4	3	1	1	4	3	2	2	4	5	6	6	5	6	5	5	5	4	5	6	6	7	7	6	6	4	6	6	6	6	4	5	5	4	4	4	6	6	6	6	5	6	5	6	5	4	5	7
1	2	3	1	1	3	5	4	2	2	7	5	7	6	6	5	3	1	1	3	5	3	2	2	2	4	7	7	7	7	7	4	1	2	2	1	1	1	1	1	5	5	4	4	3	5	5	5	3	7
2	2	4	1	3	1	1	1	1	1	7	7	4	4	6	7	5	5	5	5	7	7	7	7	7	5	7	5	7	7	5	2	5	1	1	5	5	6	5	5	7	5	5	5	5	4	4	3	3	3
2	2	3	1	1	3	5	4	4	3	6	5	5	7	5	4	4	6	3	3	4	5	5	4	6	5	6	6	4	6	4	4	4	5	6	4	4	5	5	5	4	4	5	6	6	5	5	5	5	5
1	4	3	1	1	2	5	3	4	3	7	5	6	6	5	4	4	6	4	3	3	4	4	3	5	4	7	7	5	5	5	4	5	4	5	5	5	6	4	5	4	4	5	6	5	6	6	5	6	6
1	2	4	2	1	2	1	2	1	1	1	1	1	1	1	1	1	1	1	1	1	1	1	1	1	2	6	6	5	4	3	1	1	1	4	1	1	1	1	1	1	1	1	1	1	1	1	1	1	1
2	1	2	1	2	5	5	4	4	4	7	7	6	6	7	7	7	7	7	7	6	6	7	6	7	7	2	7	3	6	7	6	7	6	5	7	7	7	7	7	7	7	7	7	7	7	7	7	7	6
2	3	4	2	2	5	5	4	4	4	7	7	6	6	7	7	7	7	7	7	7	7	7	7	7	7	2	7	3	6	7	7	5	5	7	6	7	7	6	6	7	7	7	7	7	7	7	7	7	7
1	1	4	1	1	1	1	1	1	1	6	7	6	7	5	5	6	5	5	5	4	5	5	6	5	6	6	4	4	7	5	5	5	5	6	5	6	5	5	4	5	5	6	5	5	5	5	7	5	5
1	1	3	1	2	4	5	3	5	4	7	7	7	7	7	5	5	6	6	6	6	6	6	6	6	6	6	5	6	5	5	6	5	6	7	7	7	6	7	6	6	5	6	6	4	6	6	7	5	6
2	2	4	2	1	5	4	5	3	3	6	5	6	6	5	6	4	4	3	5	5	6	7	4	7	5	7	5	5	5	7	4	4	5	4	4	6	5	6	5	6	5	5	6	6	5	5	5	4	5
2	1	3	1	1	4	4	4	4	3	6	5	5	3	6	6	5	5	6	6	4	5	6	6	6	6	7	6	7	6	6	5	5	5	5	5	6	6	6	6	5	5	5	6	6	6	6	4	5	5
1	3	3	3	1	5	5	5	5	4	7	7	7	6	6	7	5	6	6	6	4	4	6	3	7	6	7	7	7	7	6	5	6	4	3	4	4	5	6	6	4	5	6	5	5	5	5	6	5	4
2	2	3	1	1	5	5	5	5	5	7	7	5	7	5	4	6	5	4	4	5	4	5	7	6	6	5	5	4	6	5	5	5	5	5	5	5	6	7	6	7	6	6	6	5	6	6	6	6	5
2	2	4	1	1	5	5	4	3	4	6	6	6	6	4	7	4	6	5	4	4	5	6	5	4	6	6	4	5	7	4	5	5	4	5	4	5	5	7	5	4	4	5	6	6	5	6	6	4	5
1	2	3	2	1	3	3	3	3	3	5	6	6	5	6	6	2	4	6	6	4	6	4	4	5	5	6	6	6	6	4	4	6	5	4	5	5	4	5	6	6	5	6	6	6	5	6	5	5	5
2	1	4	1	1	5	5	4	3	3	7	7	7	7	7	6	4	5	6	6	6	6	6	6	6	6	7	7	6	5	6	6	6	6	6	4	6	6	6	6	4	6	6	6	5	5	6	6	6	4
2	3	2	2	1	5	3	3	3	2	4	5	7	5	5	4	3	3	4	4	6	5	6	5	3	5	6	5	4	6	5	6	6	6	4	4	6	7	4	5	7	6	6	5	6	6	5	4	6	5
1	1	4	1	1	3	5	4	5	4	6	6	5	5	6	6	6	7	5	5	4	6	5	6	6	6	7	7	7	7	7	5	7	5	5	7	7	7	7	7	5	6	5	6	6	7	7	7	7	7
1	2	2	1	1	4	4	4	3	3	7	6	6	6	5	4	4	4	3	5	5	4	6	4	7	6	6	5	5	5	6	5	5	4	5	3	3	6	6	5	4	5	6	5	6	5	6	6	5	6
1	2	3	3	1	5	5	5	5	3	6	5	7	7	5	3	3	5	4	4	4	6	5	4	6	5	6	6	4	6	4	6	5	5	5	4	5	6	6	4	5	5	6	6	6	5	6	5	6	6
1	3	3	2	2	3	4	3	4	2	1	5	4	6	5	4	4	6	5	5	3	5	4	7	5	4	7	4	5	5	5	5	6	5	6	4	5	5	5	5	5	4	5	5	5	6	5	5	5	5
2	1	3	1	1	4	4	4	3	4	6	6	6	6	6	6	6	6	6	6	6	6	6	6	6	6	6	6	6	6	6	6	6	7	6	6	6	6	6	6	6	6	6	6	6	6	6	6	6	6
1	3	4	2	1	3	4	3	3	2	4	4	3	2	5	4	4	4	3	4	4	4	5	4	5	3	3	3	5	5	5	4	4	5	5	4	4	4	4	4	7	6	6	4	6	5	6	5	5	4
1	1	2	1	1	5	5	4	4	4	6	7	7	7	7	7	7	7	7	7	7	7	7	7	7	6	7	6	7	7	6	6	7	6	6	6	7	6	6	6	7	6	5	5	6	6	6	6	4	5
1	2	2	1	2	5	3	5	3	3	6	5	6	6	6	6	6	4	5	5	5	4	6	4	4	6	6	5	5	5	5	6	5	5	5	5	6	7	5	6	6	6	6	6	5	5	5	5	5	5
1	2	3	1	1	1	1	4	5	4	5	5	4	5	5	5	5	5	5	5	5	5	4	5	4	4	5	4	5	4	5	5	4	4	5	5	4	4	5	5	2	4	5	4	2	3	4	1	1	1
2	3	3	2	1	3	3	5	1	3	7	5	6	6	6	4	6	5	6	4	4	6	6	3	5	5	5	5	4	4	6	6	4	6	6	4	5	6	6	5	6	5	6	6	5	4	5	5	5	5
2	2	3	1	1	4	3	5	3	4	7	7	7	7	7	5	6	4	4	5	6	7	5	6	7	7	7	7	5	5	6	5	4	3	3	3	7	7	4	6	5	5	6	7	6	5	6	6	5	5
1	2	3	1	1	5	5	5	5	5	6	5	5	5	5	4	4	4	6	6	5	4	5	4	5	4	7	7	7	7	7	5	5	3	4	1	1	6	7	5	7	7	7	2	7	2	2	2	2	7
1	2	3	2	2	4	4	2	2	3	7	5	4	6	5	5	3	3	5	4	4	6	5	5	4	6	6	5	5	5	5	6	5	5	5	4	4	5	6	5	4	4	6	5	5	6	6	5	4	4
1	2	3	2	1	2	1	2	2	2	3	2	4	3	4	2	3	2	3	2	3	3	2	3	2	3	3	4	2	3	3	4	2	3	3	2	4	3	4	2	3	3	4	3	4	3	4	2	3	4
2	1	3	1	1	2	5	4	4	3	5	5	5	5	6	6	4	4	3	3	2	4	5	6	3	5	7	6	4	6	3	5	4	4	4	3	3	4	6	6	5	5	5	6	6	5	5	5	4	5
1	2	3	2	1	5	5	5	5	5	5	6	6	7	5	5	5	5	4	4	5	3	6	4	4	4	6	5	5	6	4	5	4	5	5	4	5	3	5	5	6	5	5	5	6	6	6	5	5	5
2	1	4	1	2	5	3	5	4	3	4	6	7	6	6	6	5	6	5	3	4	4	4	3	6	5	6	4	6	6	5	4	5	4	4	5	6	4	4	6	6	5	6	6	5	5	5	6	5	4
2	1	2	1	1	5	5	5	2	3	5	5	4	1	7	5	5	6	6	5	3	4	6	5	7	6	7	7	7	7	6	4	4	5	5	6	7	7	5	6	6	7	5	5	5	6	6	5	6	6
1	2	4	3	1	5	5	4	4	4	6	4	7	4	6	5	3	6	4	4	3	4	3	4	6	3	7	6	7	7	5	3	4	3	5	5	6	6	6	6	3	3	3	3	2	4	3	4	4	3
2	1	3	1	2	5	4	4	5	3	6	5	7	6	5	7	4	5	5	5	4	6	5	5	5	6	5	5	4	5	4	4	6	5	6	4	4	5	6	5	7	7	6	6	5	5	6	5	6	5
2	2	2	1	1	5	2	4	3	2	4	3	5	3	5	4	3	6	6	4	3	4	4	4	5	3	4	5	2	2	2	5	4	5	5	3	4	4	5	5	2	3	3	4	4	2	2	4	5	5
1	3	5	3	1	1	5	5	5	5	7	7	7	6	6	6	6	6	6	6	7	7	7	7	7	6	6	5	5	6	6	6	7	6	6	6	6	7	7	7	7	7	7	6	7	7	7	7	7	7
1	1	5	3	1	3	1	2	2	1	4	6	5	4	1	6	7	6	5	7	6	6	6	2	4	3	3	3	4	6	4	4	4	4	6	1	5	7	4	5	6	6	3	4	1	6	1	3	6	3
1	1	5	3	2	4	5	5	3	2	5	6	4	6	4	6	7	6	5	5	5	6	7	4	5	6	3	6	7	6	5	6	7	7	6	5	5	5	6	5	4	5	6	6	6	5	4	7	5	6
1	1	1	2	1	1	2	3	4	4	1	4	5	4	3	2	3	3	4	3	5	5	4	4	6	6	4	4	6	4	5	5	5	5	5	4	5	5	5	6	5	5	6	5	5	5	4	5	6	5
1	1	5	2	2	2	2	3	3	3	3	4	4	5	2	7	6	2	2	1	3	7	4	6	3	5	4	3	6	5	3	5	6	4	7	3	1	2	3	6	4	6	3	5	7	3	5	3	7	6
2	2	2	1	2	3	5	5	5	5	7	6	6	2	7	7	6	6	6	7	7	7	6	6	6	7	7	7	6	6	6	6	6	7	6	6	6	6	4	5	7	6	6	6	6	6	6	6	6	6
2	2	3	2	2	5	5	4	4	4	4	5	5	4	6	4	3	5	4	6	5	6	6	6	7	6	7	7	7	7	6	3	2	1	1	5	5	6	5	5	6	6	4	3	3	3	3	3	3	3
1	1	3	1	2	5	5	4	4	4	7	7	7	7	7	6	7	7	7	7	7	7	7	7	7	7	7	7	7	7	7	1	4	1	1	1	7	7	4	7	7	7	5	5	6	4	1	1	1	1
2	3	3	1	2	4	4	3	2	3	7	6	6	5	6	4	4	2	5	3	5	6	5	6	4	5	6	6	5	6	6	6	4	5	4	4	5	5	5	5	4	5	6	5	5	4	3	5	4	5
1	2	3	2	1	4	3	4	4	2	6	4	5	6	6	5	5	3	4	2	4	6	4	4	5	6	6	5	6	5	5	5	4	4	5	3	4	6	6	6	5	5	6	5	6	5	3	5	5	4
2	3	4	1	2	3	3	3	2	2	5	4	4	3	5	4	3	4	4	4	5	4	4	4	5	4	6	6	6	6	4	4	4	3	4	4	4	4	4	3	4	5	5	5	5	5	5	5	4	5
2	1	3	1	2	5	5	3	3	3	6	5	5	4	5	6	4	3	5	5	6	4	5	4	6	6	6	6	5	6	6	5	5	5	6	5	5	6	4	5	6	7	6	5	4	4	4	6	5	6
2	1	3	1	2	4	5	3	4	2	5	5	5	5	6	7	3	4	6	4	4	3	6	3	5	5	5	5	6	5	5	5	6	5	5	5	4	5	5	4	5	6	6	4	5	4	5	5	5	6
2	4	4	2	1	4	3	4	3	3	7	7	7	3	7	6	6	6	6	7	7	7	7	7	7	7	7	7	7	7	7	7	4	4	4	5	5	7	4	7	6	6	6	5	6	5	4	5	4	5
1	2	5	2	1	5	5	5	5	4	6	5	4	5	4	6	6	5	5	6	5	4	5	6	5	6	6	6	6	6	6	6	6	6	6	6	6	6	6	6	6	6	4	6	6	6	6	6	5	6
1	1	3	1	1	4	5	4	3	5	6	7	6	6	6	4	4	5	3	5	5	5	7	5	4	4	6	4	5	7	5	4	5	4	6	2	6	5	7	5	5	7	6	5	5	5	4	5	5	4
2	1	3	1	1	5	5	5	5	4	7	6	7	6	4	5	5	5	5	4	4	5	4	4	5	6	7	6	6	6	6	6	5	3	6	2	7	6	6	6	6	6	6	6	6	4	4	3	3	3
1	1	2	1	1	2	4	2	3	4	6	7	6	7	5	5	6	5	6	4	4	3	5	3	6	5	7	7	4	6	6	4	4	5	6	2	5	4	6	5	4	5	6	5	6	6	3	6	5	4
1	2	3	1	2	5	5	4	3	4	5	6	5	5	6	5	5	6	7	3	5	5	4	4	7	4	7	5	5	5	5	5	5	5	7	2	4	5	6	4	5	5	5	6	5	5	4	5	4	4
1	2	3	2	1	4	4	4	2	3	6	6	6	6	5	6	4	3	3	2	3	4	3	5	5	5	5	6	6	4	4	5	5	5	6	3	5	6	7	4	6	6	6	6	5	4	3	4	5	4
1	3	4	1	1	5	1	4	4	4	1	1	1	1	1	1	1	3	1	1	1	3	1	2	1	1	7	1	7	7	1	1	1	1	1	1	1	1	1	1	1	1	1	1	1	1	1	1	1	1
[truncated: 87 more columns]
