# Supplementary material for: Effect of Covid-19 pandemic on tourist travel risk and management perceptions
Source: PLoS One. 2021 Sep 1;16(9):e0256486. doi: 10.1371/journal.pone.0256486 (PMC8409625; doi:10.1371/journal.pone.0256486)
Supplement: S1 Dataset — (XLSX) [file pone.0256486.s002.xlsx]

## Sheet: Navigation
	SmartPLS Report
	Please cite the use of SmartPLS: Ringle, C. M., Wende, S., and Becker, J.-M. 2015. "SmartPLS 3." Boenningstedt: SmartPLS GmbH, http://www.smartpls.com.
		Complete
	Final Results
	Path Coefficients	show
	Indirect Effects	show
	Total Effects	show
	Outer Loadings	show
	Outer Weights	show
	Latent Variable	show
	Residuals	show
	Quality Criteria
	R Square	show
	f Square	show
	Construct Reliability and Validity	show
	Discriminant Validity	show
	Collinearity Statistics (VIF)	show
	Model_Fit	show
	Model Selection Criteria	show
	Interim Results
	Stop Criterion Changes	show
	Base Data
	Setting	show
	Inner Model	show
	Outer Model	show
	Indicator Data (Original)	show
	Indicator Data (Standardized)	show
	Indicator Data (Correlations)	show

## Sheet: Complete
	SmartPLS Report
	Please cite the use of SmartPLS: Ringle, C. M., Wende, S., and Becker, J.-M. 2015. "SmartPLS 3." Boenningstedt: SmartPLS GmbH, http://www.smartpls.com.
	back to navigation
	Final Results
	Path Coefficients
		Distribution Channel	Overpopulated Destination	Risk Management	Service Delivery _	Tourists’ Destination Behavior and Preferences	Transportation Pattern
	Distribution Channel					-0.0974363
	Overpopulated Destination					0.125614
	Risk Management					0.637338
	Service Delivery _					-0.0410647
	Tourists’ Destination Behavior and Preferences
	Transportation Pattern					0.187532
	Indirect Effects
	Total Indirect Effects
		Distribution Channel	Overpopulated Destination	Risk Management	Service Delivery _	Tourists’ Destination Behavior and Preferences	Transportation Pattern
	Distribution Channel
	Overpopulated Destination
	Risk Management
	Service Delivery _
	Tourists’ Destination Behavior and Preferences
	Transportation Pattern
	Specific Indirect Effects
		Specific Indirect Effects
	Total Effects
		Distribution Channel	Overpopulated Destination	Risk Management	Service Delivery _	Tourists’ Destination Behavior and Preferences	Transportation Pattern
	Distribution Channel					-0.0974363
	Overpopulated Destination					0.125614
	Risk Management					0.637338
	Service Delivery _					-0.0410647
	Tourists’ Destination Behavior and Preferences
	Transportation Pattern					0.187532
	Outer Loadings
		Distribution Channel	Overpopulated Destination	Risk Management	Service Delivery _	Tourists’ Destination Behavior and Preferences	Transportation Pattern
	aod1		0.859238
	aod2		0.850432
	aod3		0.828958
	dc1	0.815094
	dc2	0.840753
	dc3	0.850577
	rm1			0.820188
	rm2			0.818867
	rm3			0.826289
	rm4			0.836988
	rm5			0.828319
	sd1				0.892083
	sd2				0.887942
	sd3				0.858454
	tdbp1					0.829056
	tdbp2					0.855983
	tdbp3					0.861619
	tdbp4					0.826529
	tdbp5					0.838048
	tp1						0.870062
	tp2						0.883039
	tp3						0.867239
	Outer Weights
		Distribution Channel	Overpopulated Destination	Risk Management	Service Delivery _	Tourists’ Destination Behavior and Preferences	Transportation Pattern
	aod1		0.418108
	aod2		0.417735
	aod3		0.344396
	dc1	0.357407
	dc2	0.43187
	dc3	0.406293
	rm1			0.245873
	rm2			0.241649
	rm3			0.22696
	rm4			0.235251
	rm5			0.260797
	sd1				0.383056
	sd2				0.37474
	sd3				0.379212
	tdbp1					0.234502
	tdbp2					0.225138
	tdbp3					0.249858
	tdbp4					0.223499
	tdbp5					0.253994
	tp1						0.380801
	tp2						0.374716
	tp3						0.389501
	Latent Variable
	Latent Variable
	Case ID	Distribution Channel	Overpopulated Destination	Risk Management	Service Delivery _	Tourists’ Destination Behavior and Preferences	Transportation Pattern
	1	-2.24489	-0.876306	-0.796424	-1.84154	-0.671712	-1.47198
	2	0.685953	1.05599	1.51972	0.518329	2.05205	0.682566
	3	-0.390116	0.165162	-0.440862	-1.58993	-1.03233	-2.393
	4	-0.327264	0.211138	0.16831	-0.370384	0.543876	0.067943
	5	0.0676941	-0.039827	-0.25074	-0.0641118	0.124883	-0.238457
	6	-1.68949	-0.922282	-0.376547	-3.61706	-0.0990769	-1.78041
	7	0.639999	0.759045	0.737914	0.518329	1.09511	0.682566
	8	1.25826	-2.54926	-1.01173	0.807647	-1.77571	1.60562
	9	1.60726	-3.4652	-0.243318	1.40704	-3.0932	1.60562
	10	-0.962421	0.462103	-0.0304953	-0.0791632	-0.607901	-0.242626
	11	-0.103964	-0.140149	0.159235	-0.38924	-0.438423	0.372102
	12	-0.327264	0.759045	-0.243318	-0.370384	-0.0353959	-0.240489
	13	-0.722223	0.687961	0.743888	-0.661604	0.150243	0.37627
	14	0.0676941	0.156793	-0.0410188	-0.370384	0.14226	0.0678385
	15	0.0507964	0.516449	0.37741	-0.351527	-0.22225	-0.855216
	16	0.639999	0.759045	0.737914	0.518329	0.921544	0.682566
	17	-0.676268	-0.148518	-0.272591	0.520231	-0.251569	-0.548817
	18	-0.0411121	-0.993366	-0.822596	0.518329	-1.39006	0.682566
	19	0.290994	-0.328399	0.333709	0.499473	-0.0447899	-0.855216
	20	0.0845918	-0.642079	-0.0304953	-0.370384	-0.425136	-0.857353
	21	0.70285	-0.696424	0.539109	-0.967876	-0.832056	0.0657019
	22	-4.19632	-2.00962	-4.16825	-3.92523	-3.68959	-3.93271
	23	-1.29453	1.05599	-0.825697	-1.87544	-0.0233237	-1.16354
	24	-0.945523	-0.156887	-0.455519	-0.0641118	0.124883	-0.240489
	25	0.926151	0.462103	-0.99585	0.826503	-0.0353959	0.68267
	26	-1.29453	-0.930651	-1.22455	-1.2591	-0.818769	-1.16354
	27	0.00484219	-0.0858034	0.165209	0.210155	0.510534	0.374134
	28	-3.5152	-2.62035	-3.18701	-3.03652	-2.73265	-3.00965
	29	-0.344162	0.445365	0.525713	-0.0810656	0.358237	-0.855112
	30	-0.0411121	-0.0858034	-0.455519	-0.0622094	-0.425136	-0.240385
	31	-0.0242144	-0.642079	-0.0867896	-0.351527	-0.060625	-0.240489
	32	0.24504	-0.391114	0.159235	1.40704	-0.412999	1.60562
	33	-0.962421	-0.696424	0.753791	-0.0810656	0.70946	-0.244658
	34	0.290994	-0.399483	0.570862	-0.0980194	0.150112	-0.857249
	35	-0.327264	0.704699	-0.0304953	-0.0622094	-0.238281	0.0636698
	36	-1.00837	-0.625341	0.165209	-0.642748	-0.255462	0.0678385
	37	0.0676941	-0.399483	0.56096	0.227109	0.311738	-0.240594
	38	0.623101	0.687961	0.339683	0.824601	-0.276798	0.686735
	39	-0.613416	-0.679686	-0.99585	-1.24024	0.684231	-0.240594
	40	1.60726	0.759045	1.71915	1.40704	1.298	1.60562
	41	-0.630314	0.759045	0.73194	0.518329	0.519863	0.0680475
	42	0.290994	0.462103	-2.01543	-0.370384	-2.1482	-0.548817
	43	-0.613416	-0.148518	0.516637	-0.370384	0.179431	-0.242626
	44	0.290994	-0.0858034	0.525713	0.518329	0.726706	0.682566
	45	0.639999	0.211138	0.75069	1.40704	0.916304	1.29719
	46	0.0386375	0.39102	0.10379	-0.0772608	0.134212	0.0678385
	47	0.639999	-0.688055	0.146459	0.210155	-0.0486836	-0.238457
	48	0.577147	-0.0858034	-0.0603893	0.191299	0.291748	-0.240385
	49	-0.659371	-0.328399	0.119438	-0.661604	-0.0353959	-0.548817
	50	1.60726	1.30695	0.554986	1.40704	0.892225	1.60562
	51	-0.962421	0.462103	1.51972	-0.370384	0.167489	0.0658064
	52	-0.373219	0.453734	0.721416	0.210155	-0.060625	-0.857249
	53	-0.0242144	-0.039827	-0.442744	0.518329	0.303755	0.372102
	54	0.639999	0.759045	0.737914	0.518329	-0.784277	0.682566
	55	0.399801	0.211138	-0.0791388	-0.969778	0.336967	0.374238
	56	0.353846	-0.148518	-0.22682	-0.370384	-0.0353959	0.0678385
	57	-0.0580097	0.407758	-0.243318	-0.659701	0.722748	-0.240489
	58	-0.613416	0.211138	-0.0438916	-0.0810656	0.307648	-0.857249
	59	0.0217399	0.750676	0.754412	0.516427	0.124883	-0.546784
	60	1.60726	0.211138	-0.243318	1.40704	2.05205	1.29933
	61	-1.29453	-0.391114	1.14644	0.210155	0.722748	0.376375
	62	-0.693166	0.453734	0.355559	-0.0810656	0.701477	0.0659109
	63	0.336949	0.570794	-0.0603893	-0.678558	0.336967	-0.240385
	64	0.639999	0.759045	0.737914	0.518329	1.09511	0.682566
	65	-0.264412	0.148424	0.159235	-0.0772608	0.12214	-0.855216
	66	0.00484219	-0.0858034	0.544691	-0.372286	0.545092	-0.240489
	67	-0.344162	-0.0941724	0.915489	0.807647	0.138171	0.067943
	68	0.639999	-3.4652	-4.16825	-3.92523	-2.73143	-2.39503
	69	0.307892	0.273853	0.56096	-0.0622094	-0.060625	-0.238352
	70	-0.0870663	-0.0858034	0.525713	0.210155	0.519863	-0.548817
	71	1.60726	1.60389	-0.285987	0.518329	-1.71822	0.682566
	72	-0.0580097	0.148424	-0.25074	0.245965	0.147369	-0.240594
	73	-2.24489	-1.47856	-1.82221	-1.85659	-1.58081	-1.46984
	74	-0.613416	0.156793	0.571483	-0.060307	-0.0353959	-0.238352
	75	-0.327264	0.211138	0.554986	-0.0810656	0.523821	-0.548817
	76	0.70285	0.570794	0.372057	0.208252	0.130123	0.682566
	77	0.0507964	-1.41584	-0.800147	0.518329	0.900273	0.988861
	78	-0.390116	-0.679686	-1.42025	0.518329	-1.20851	0.682566
	79	-0.962421	0.0940782	-0.243318	-0.68046	0.498592	-0.238248
	80	-2.21584	-1.23596	-1.0342	-0.370384	-1.21362	-1.16365
	81	-0.676268	-0.930651	-1.81003	-0.0622094	-1.77571	-0.240489
	82	0.577147	0.211138	0.908067	0.501375	1.31518	0.374238
	83	1.32111	0.516449	0.135936	0.518329	0.138171	0.990893
	84	-1.00837	-1.47019	0.737914	0.210155	1.09511	0.067943
	85	0.656896	0.570794	0.387934	-0.0622094	-0.0353959	-0.238561
	86	-0.310367	-0.0858034	-0.227441	-0.35343	0.557229	-0.240489
	87	-0.945523	0.39102	0.519738	-0.659701	0.5479	0.0699751
	88	1.60726	-1.7755	-0.265169	0.518329	0.196808	0.682566
	89	-0.327264	-3.4652	-0.821997	-2.14781	-1.39006	0.682566
	90	0.594044	0.759045	-0.433048	-0.35343	0.138171	0.067943
	91	0.290994	-0.0858034	-0.433669	-0.0810656	0.900273	-0.242521
	92	-4.19632	-3.4652	-4.16825	-3.92523	-3.68959	-3.93271
	93	1.60726	1.60389	1.71915	1.40704	1.84917	1.60562
	94	1.60726	1.60389	1.71915	1.40704	2.05205	1.60562
	95	-0.103964	1.00164	-0.0438916	0.210155	0.527846	0.067943
	96	-0.0870663	0.211138	0.735041	-0.0980194	1.11638	0.682566
	97	0.989003	-0.148518	0.153882	-0.661604	-0.0353959	0.0637743
	98	1.27515	-0.625341	0.33681	0.245965	0.328984	-0.548921
	99	0.274097	-0.0941724	0.371436	0.230913	0.130123	-0.546784
	100	-0.327264	0.156793	0.37741	0.208252	0.892225	1.60562
	101	0.639999	0.750676	0.200456	0.210155	0.346296	0.374134
	102	0.0386375	0.687961	-0.275692	0.501375	0.325025	0.372206
	103	-0.962421	-0.0314579	0.342784	-0.0641118	0.490544	0.376375
	104	-0.43607	0.219507	0.16583	-0.0622094	0.315696	0.067943
	105	-0.0242144	1.30695	-0.433669	0.518329	0.126229	0.374134
	106	0.290994	-0.579364	0.908666	1.40704	-0.250223	-0.240385
	107	-0.0120555	-0.63371	0.735041	0.520231	0.154202	-0.855216
	108	0.24504	-0.140149	0.579938	0.501375	0.12099	0.0680475
	109	0.0845918	1.29858	0.950116	-0.661604	-0.458348	-0.548817
	110	0.639999	0.821759	-0.242697	-0.678558	-0.243521	0.0659109
	111	0.685953	0.219507	0.158407	-0.060307	0.526564	0.376375
	112	-1.92968	0.148424	0.953217	1.11772	-0.0353959	-1.16354
	113	-0.43607	0.69633	0.490465	0.208252	0.146219	-0.546784
	114	-0.613416	0.570794	0.335362	0.212057	-0.0899434	-0.238352
	115	0.926151	-0.328399	0.181085	-0.368481	0.510534	0.376166
	116	-0.103964	-1.17325	0.573735	-0.082968	0.331727	0.0678385
	117	0.00484219	0.50808	-0.236516	0.191299	-0.0647143	-0.242626
	118	-1.70638	-0.625341	-0.0220409	0.230913	-1.36994	-0.548817
	119	-0.596519	0.821759	0.534788	-0.370384	-0.81468	-0.240385
	120	-1.23168	-0.63371	0.515189	-0.0791632	-0.0445943	0.0678385
	121	-1.24857	-0.140149	-0.442744	-0.370384	-0.0647143	-0.546889
	122	0.00484219	0.81339	-0.25074	0.518329	-0.246264	-0.546784
	123	-4.19632	-3.4652	-4.16825	-3.92523	-1.64212	-3.93271
	124	-0.0242144	-0.876306	-0.052346	-0.35343	-0.247479	-0.548712
	125	-0.659371	-0.382745	0.124608	0.245965	0.319785	-0.548817
	126	-0.630314	-0.625341	-0.0416398	0.518329	-2.54579	0.0699751
	127	-0.630314	0.759045	-0.25074	0.210155	0.315827	0.374343
	128	1.60726	-0.570995	0.737914	1.40704	0.892225	1.60562
	129	0.00484219	-0.0941724	0.139658	-0.661604	0.12214	0.067943
	130	0.307892	-0.0858034	-0.0438916	-0.0622094	0.498592	-0.238457
	131	-0.327264	-0.930651	-1.81003	-0.370384	-0.830841	-1.16354
	132	0.336949	-0.32003	-0.0304953	-0.060307	0.14226	-0.240489
	133	-0.676268	-0.0858034	0.335983	0.227109	0.701477	0.37627
	134	0.416698	0.148424	0.32856	0.807647	0.315696	-0.550953
	135	1.25826	0.759045	-0.243318	1.40704	-0.412999	1.60562
	136	-0.327264	0.227876	0.525092	-0.372286	-0.26351	-0.548921
	137	-0.0242144	-0.679686	0.329388	-0.38924	0.498592	0.374134
	138	1.60726	0.633508	1.71915	1.40704	0.73584	1.60562
	139	0.639999	0.759045	0.737914	0.518329	1.09511	0.682566
	140	0.290994	-1.7755	0.313511	-0.661604	-0.619973	-0.548817
	141	0.639999	0.462103	0.737914	0.518329	1.09511	0.682566
	142	-0.962421	-0.0314579	0.564061	-0.368481	-0.0566665	0.067943
	143	-0.327264	0.759045	0.928265	0.518329	-0.818769	0.682566
	144	0.0217399	-0.391114	0.921464	-0.370384	-0.0445943	0.0678385
	145	-0.344162	-0.382745	0.737914	-0.0810656	-0.0313067	-0.855216
	146	0.926151	0.759045	0.928886	1.40704	-0.818769	1.60562
	147	-0.327264	1.01001	0.758112	0.210155	0.325025	-0.546784
	148	0.989003	0.453734	-0.0311162	0.516427	0.336967	-0.54668
	149	-0.0411121	-0.930651	-0.461493	1.40704	-0.818769	-0.548921
	150	1.60726	0.219507	-3.18701	1.40704	-2.17752	1.60562
	151	1.60726	1.60389	1.71915	1.40704	2.05205	1.60562
	152	1.27515	1.60389	0.737914	0.518329	1.09511	0.682566
	153	0.0217399	-0.382745	0.316612	-0.0791632	-0.22225	0.68267
	154	-0.613416	0.273853	0.33681	-0.370384	-0.0566665	0.684598
	155	-1.29453	-0.391114	0.37371	0.210155	-0.24761	-0.238457
	156	1.60726	1.60389	0.737914	1.40704	1.09511	1.60562
	157	-2.26179	-3.4652	-2.80631	-3.92523	-2.32688	-3.93271
	158	-1.29453	-0.930651	-1.22455	-1.83963	-0.818769	-1.16354
	159	1.60726	-3.4652	-4.16825	-3.92523	-3.68959	-3.93271
	160	-0.344162	0.453734	0.181706	-0.0622094	0.514623	-0.857249
	161	0.274097	-0.0858034	-0.0438916	-0.060307	0.341056	0.0658064
	162	1.60726	0.219507	1.71915	1.40704	0.69343	1.60562
	163	0.353846	-0.0314579	0.129962	-0.0791632	-0.0234545	0.067943
	164	-0.613416	0.202769	-0.221467	-0.38924	-0.0566665	0.37627
	165	-0.0580097	0.219507	-1.22393	1.11582	-1.55149	0.682566
	166	-0.344162	0.470472	0.703288	0.826503	-0.0686728	0.378407
	167	-0.327264	0.211138	0.716063	0.537185	-0.0647143	-0.855216
	168	0.0217399	0.462103	0.358661	-0.0433532	0.1169	-0.548817
	169	0.639999	1.06436	0.567761	-0.35343	1.13637	0.990893
	170	0.639999	0.759045	0.737914	0.518329	1.09511	0.682566
	171	-0.327264	-0.0858034	-0.243318	0.518329	0.138171	0.682566
	172	-0.327264	0.453734	-0.0438916	0.809549	0.320936	0.067943
	173	1.60726	0.759045	1.32402	1.40704	0.892225	1.60562
	174	-0.327264	-0.930651	-0.243318	-0.370384	0.138171	-0.240489
	175	-0.327264	-0.0858034	-0.243318	-0.370384	0.138171	-0.240489
	176	1.60726	1.06436	1.71915	1.09887	1.26868	1.60562
	177	1.60726	1.06436	0.525713	0.518329	-0.619973	0.682566
	178	-1.03743	-2.02646	-2.78816	-0.370384	-2.33506	-0.548817
	179	-2.83409	0.767414	0.0117817	-3.92523	0.509317	-3.93271
	180	0.926151	0.759045	0.558087	0.826503	1.29391	1.60562
	181	0.370744	-0.63371	-0.439022	-0.0810656	-0.0193652	-0.240385
	182	0.370744	-0.382745	-0.237344	-0.0791632	0.336967	0.374134
	183	-1.29453	0.759045	0.93734	0.501375	0.514623	-0.548921
	184	0.623101	0.50808	0.155534	0.807647	-0.0406358	-0.855112
	185	1.60726	-3.4652	-1.43675	-1.2591	-1.94123	0.067943
	186	0.0217399	0.767414	1.11119	0.537185	-0.0393544	-0.240489
	187	0.594044	-0.0774343	0.139037	0.227109	0.52791	0.0659109
	188	0.228142	-0.336768	0.129962	0.229011	-0.0607558	0.680325
	189	-0.327264	0.399389	-0.654945	-0.351527	0.138171	0.0678385
	190	-0.0242144	0.328198	0.145011	0.518329	-0.0193652	-0.546784
	191	-0.613416	-0.0230889	0.928265	-0.0791632	0.146154	-0.240489
	192	-0.630314	-0.382745	1.12769	-0.096117	0.705371	-0.240385
	193	1.60726	0.759045	0.737914	0.824601	0.341056	1.60562
	194	0.353846	0.69633	0.534167	0.210155	-0.0739127	-0.546784
	195	0.639999	-0.0858034	1.71915	0.499473	0.896315	0.682566
	196	0.639999	0.759045	-0.828799	1.11772	-0.0607558	0.067943
	197	1.60726	1.60389	-1.80693	-3.92523	-3.68959	-3.93271
	198	0.0845918	0.767414	-0.240217	0.229011	-0.259552	-0.857249
	199	0.0676941	0.81339	-0.0529669	-0.351527	-0.218292	0.990998
	200	-0.962421	-0.587733	-0.472017	0.518329	0.345015	0.374238
	201	0.0217399	0.687961	-0.433669	1.11582	-0.060625	0.680325
	202	-0.344162	-1.17325	0.172631	0.229011	0.302473	0.0659109
	203	0.0845918	-0.382745	0.364635	-0.372286	0.143411	0.0657019
	204	0.0217399	0.273853	-0.0694646	-0.0622094	0.138171	-0.240489
	205	-1.00837	0.767414	0.699566	0.537185	0.34495	-0.546784
	206	1.60726	1.60389	1.71915	0.208252	0.514623	1.60562
	207	0.399801	0.713068	-0.0853413	0.520231	0.112942	-0.240385
	208	-0.327264	0.328198	-0.051314	-0.0433532	0.1169	0.682566
	209	-0.676268	-0.508281	0.717716	0.210155	0.352997	-0.240489
	210	0.0845918	-0.696424	-0.0438916	0.516427	-0.0353959	0.067734
	211	0.70285	-0.63371	0.538488	0.245965	-0.0527728	-0.548817
	212	-0.676268	0.165162	0.711742	-0.0772608	0.311738	-0.238457
	213	-0.344162	0.39102	0.159856	0.520231	-0.0525773	0.682461
	214	-0.630314	0.265484	0.351859	-0.372286	-0.0566665	-0.244658
	215	1.25826	0.516449	0.143358	0.208252	0.346296	-0.546784
	216	0.24504	0.156793	0.761213	0.482519	0.30369	-0.857249
	217	0.639999	0.759045	0.737914	0.229011	1.09511	0.37627
	218	-0.0242144	1.3613	0.534788	-0.060307	0.886986	0.0658064
	219	0.00484219	0.462103	-0.0529669	-0.0810656	0.510534	0.37627
	220	-1.97564	-1.7755	-0.825697	-1.2591	-1.57691	-1.16354
	221	-0.962421	-0.202863	-0.0251421	-0.0810656	-0.22225	0.684598
	222	-0.613416	0.516449	-0.0603893	0.807647	-0.0566665	0.0658064
	223	0.0217399	0.453734	0.547563	0.537185	0.510534	0.37627
	224	0.639999	-0.0314579	-0.0342175	-0.0772608	0.539852	-0.240385
	225	0.972105	-0.0858034	-0.0438916	-0.659701	0.535893	-0.855216
	226	-0.722223	0.713068	0.129962	-0.368481	-0.22225	0.682461
	227	-0.0870663	0.759045	0.561787	0.229011	0.908256	0.680429
	228	1.60726	1.60389	-2.12561	-3.92523	-2.50875	-3.93271
	229	0.370744	-0.63371	-0.052346	0.229011	0.12214	-0.857249
	230	-0.327264	-0.382745	-0.243318	-0.659701	0.325025	-0.548817
	231	0.639999	1.05599	-0.0634905	0.229011	0.315696	0.0658064
	232	-2.29085	-1.54127	-1.22455	-1.2591	-0.818769	-1.16354
	233	0.639999	-0.63371	-1.81003	1.09887	0.722748	0.682566
	234	-0.945523	0.767414	0.157786	-0.0791632	0.112942	0.0678385
	235	-0.945523	-0.0941724	-0.0529669	-0.0622094	0.311738	-0.546784
	236	-1.00837	-2.92566	-0.243318	0.518329	0.138171	0.682566
	237	-3.22905	-2.62035	-3.18701	-3.03652	-2.73265	-3.00965
	238	-2.26179	-1.7755	-2.20578	-2.14781	-1.77571	-2.0866
	239	1.60726	1.60389	0.152433	1.40704	2.05205	1.60562
	240	0.353846	-0.32003	0.151812	-0.68046	0.52791	-0.240594
	241	0.972105	1.29858	0.920843	1.40704	0.69343	0.990893
	242	-0.390116	-0.391114	0.329388	0.520231	0.311738	-0.240489
	243	-0.0411121	0.211138	0.159235	0.247867	0.132931	-1.16354
	244	-0.0580097	-1.7755	-0.455519	1.40704	-1.77571	1.60562
	245	0.336949	-0.140149	-0.0469929	-0.0999217	0.539852	-0.240489
	246	0.639999	0.516449	0.737914	0.518329	0.336967	0.682566
	247	1.27515	1.29858	-3.75972	1.11772	-3.29985	0.988861
	248	0.370744	1.1187	0.934239	-0.372286	-0.027413	0.682461
	249	0.0845918	-0.63371	-0.076266	-0.370384	0.138171	0.067734
	250	0.290994	-0.140149	0.146459	-0.368481	0.352997	-0.238457
	251	1.60726	-2.00973	-0.880543	0.518329	-0.615884	0.990893
	252	-0.596519	-0.0314579	0.538488	-0.0622094	0.108853	0.684702
	253	-1.27763	-0.32003	-0.243318	0.535283	0.317042	0.68267
	254	1.60726	-0.930651	-3.18701	-2.14781	-3.68959	-0.240489
	255	0.0845918	0.516449	-0.0657424	0.809549	0.354344	-0.550953
	256	-1.29453	-0.930651	-1.22455	-0.676655	-0.818769	-1.16354
	257	0.290994	0.516449	0.737914	0.518329	1.09511	0.682566
	258	-0.327264	-0.0858034	-0.0469929	0.516427	0.336967	-0.240385
	259	-1.29453	-0.930651	-0.812922	-0.950922	-0.238281	-1.16354
	260	-0.630314	-0.445459	0.181706	-0.35343	0.128842	-0.546784
	261	0.353846	-3.4652	0.146459	-0.659701	-0.259552	-0.546784
	262	-0.945523	0.273853	0.380512	-0.0791632	0.341056	0.990893
	263	0.594044	1.60389	0.754412	0.227109	1.09907	0.684598
	264	-0.327264	-0.328399	0.551884	-0.0810656	0.705371	0.0678385
	265	-1.29453	-1.17325	-1.43675	-0.950922	-0.458348	-1.16354
	266	0.353846	-0.0147199	-0.0603893	0.229011	0.701477	0.0700796
	267	1.60726	-1.47019	1.71915	1.40704	2.05205	1.60562
	268	-1.68949	-0.922282	0.355559	-0.0622094	0.539852	-0.240489
	269	0.623101	0.453734	0.767187	-0.950922	-0.247479	-0.550953
	270	-0.373219	-0.0858034	0.342163	-0.370384	-0.214203	0.374029
	271	-0.43607	-0.32003	0.348758	-0.0980194	-0.060625	0.374134
	272	1.60726	-3.4652	-2.29443	1.40704	-3.68959	0.0660154
	273	0.336949	0.445365	0.342163	0.230913	-0.0739127	0.680534
	274	-0.962421	-0.0858034	0.547563	0.520231	-0.0647143	-0.240489
	275	-0.945523	0.211138	0.721416	1.11772	-0.26875	-0.238457
	276	1.60726	1.60389	1.71915	1.40704	2.05205	1.60562
	277	0.70285	0.704699	-0.635347	-0.082968	0.138171	-0.240385
	278	0.370744	0.102447	0.155534	0.208252	-0.0739127	-0.242626
	279	-0.373219	0.336567	0.767187	0.807647	0.70946	0.680429
	280	0.926151	0.202769	0.357212	-0.0791632	-0.0445943	0.0659109
	281	0.274097	-0.140149	0.128513	-0.368481	-0.0566665	-0.240489
	282	-0.390116	0.704699	-0.0575165	-0.0999217	-0.247479	-0.238352
	283	-0.0411121	-0.43709	-0.439643	0.809549	-0.0739127	0.682461
	284	0.370744	0.282222	0.358661	0.518329	0.551924	0.988861
	285	0.0676941	1.1187	0.581157	0.245965	0.167489	-0.548817
	286	-0.390116	-0.445459	0.136557	0.230913	-0.230233	0.0658064
	287	0.32479	0.453734	0.516637	-0.0641118	-0.0193652	-0.238457
	288	0.336949	0.704699	0.75131	0.227109	0.336967	0.680325
	289	-0.373219	0.407758	0.368956	0.790693	0.69343	0.372102
	290	-0.596519	0.750676	-0.0280149	-0.060307	0.909472	0.374238
	291	0.0845918	0.273853	0.75069	-0.0622094	1.65433	0.0678385
	292	-0.676268	-0.0858034	-0.0438916	0.807647	0.295707	0.37627
	293	0.290994	0.759045	-0.0410188	1.11582	-0.250223	0.0698706
	294	0.577147	1.60389	-2.93708	1.40704	-2.07568	0.988966
	295	1.60726	-0.0858034	-0.265169	-0.38924	-0.615884	0.37627
	296	0.639999	0.156793	0.737914	-0.370384	1.09511	1.60562
	297	-1.29453	0.211138	-0.816023	-0.967876	0.311738	-0.242521
	298	0.0217399	1.60389	-0.0438916	0.518329	0.155548	0.682566
	299	-0.676268	-0.0230889	0.724518	-0.659701	-0.446406	-0.548921
	300	-0.344162	-0.382745	0.538488	0.518329	0.138171	-0.240489
	301	-0.327264	0.156793	-0.243318	-0.370384	0.138171	-0.240489
	302	-0.310367	0.211138	-0.837874	-0.0791632	1.09511	0.37627
	303	1.60726	1.60389	1.71915	1.40704	2.05205	1.60562
	304	0.0845918	0.759045	0.728839	-0.676655	-0.234192	-0.238457
	305	1.60726	-0.930651	0.737914	0.518329	1.84917	1.60562
	306	0.290994	-0.0858034	-0.249292	-0.0641118	0.701477	-0.54668
	307	-0.676268	-0.0774343	-0.816023	-0.0622094	0.69343	-0.240489
	308	-1.00837	1.05599	-0.0177198	-0.368481	0.535893	-0.548817
	309	-2.88005	-2.32341	-1.81911	-1.85659	-0.818769	-0.548921
	310	1.60726	-0.391114	0.326286	1.11772	-0.399776	0.682566
	311	0.639999	0.759045	0.737914	-0.370384	0.138171	-0.240489
	312	0.639999	0.759045	0.737914	0.518329	1.09511	0.682566
	313	0.639999	-0.0858034	0.737914	0.518329	1.09511	0.682566
	314	0.0217399	0.759045	0.159235	-0.0791632	0.498592	0.374134
	315	0.926151	-0.63371	-0.828799	0.518329	-0.65325	0.988861
	316	0.639999	-0.696424	-0.442744	-0.659701	-0.411848	-1.46984
	317	-0.0411121	0.211138	-0.0469929	0.518329	0.510534	-0.855112
	318	1.60726	1.60389	-1.02512	1.40704	-0.619973	1.60562
	319	0.370744	0.704699	0.114085	0.227109	0.684231	0.374134
	320	0.0217399	0.165162	-0.0335965	-0.0791632	0.514623	0.684598
	321	-0.28131	0.579163	0.352458	0.210155	0.155417	0.0698706
	322	-0.373219	-0.0858034	-0.058941	-0.35343	0.320936	-0.242626
	323	0.307892	1.05599	-0.0364693	-0.370384	0.142129	0.374238
	324	-0.390116	-0.391114	-0.0560682	-0.0791632	0.72536	-0.548817
	325	-0.103964	-0.140149	-0.214045	-0.351527	0.290467	0.374238
	326	0.926151	1.06436	1.32937	1.40704	1.50612	1.29719
	327	-0.659371	0.219507	0.143358	0.518329	0.69343	0.374134
	328	1.60726	1.60389	-0.0529669	1.40704	0.154202	-0.240489
	329	-0.264412	-0.382745	0.139037	-0.0810656	-0.0525773	0.067943
	330	-0.28131	-0.328399	-1.45325	-1.85659	-1.36209	-1.16344
	331	-1.00837	-0.63371	-1.04162	-1.25719	-0.832056	-0.857249
	332	-1.64353	-0.688055	-1.02822	-1.55032	-0.832056	-1.46984
	333	-0.659371	0.165162	0.54591	0.499473	0.311738	-0.855112
	334	0.926151	0.462103	0.364635	0.809549	0.315696	0.682566
	335	0.370744	-0.930651	0.129962	-0.0622094	-0.239432	0.682566
	336	0.353846	0.211138	0.335362	-0.0452556	-0.0739127	0.374238
	337	1.60726	1.60389	1.71915	0.518329	1.47156	1.60562
	338	-1.35738	-2.24395	-0.828799	1.40704	-0.26875	1.60562
	339	0.639999	0.759045	0.372057	0.229011	1.09511	0.682566
	340	0.274097	0.462103	-0.0529669	-0.060307	-0.259552	-0.857249
	341	-0.659371	-0.382745	-1.21177	-0.370384	-0.471635	-0.240489
	342	0.926151	0.219507	-0.435943	0.518329	-0.817423	-1.16354
	343	1.27515	0.759045	1.50694	1.40704	1.85325	1.60562
	344	-0.327264	0.173531	0.547563	-0.0810656	0.155417	-0.238457
	345	-0.596519	-0.0774343	0.155534	-0.0810656	0.146219	-0.240489
	346	1.60726	1.60389	-1.08245	1.40704	-2.73265	1.60562
	347	0.639999	-0.194494	0.714615	-0.0791632	-0.645202	0.990893
	348	0.577147	-0.13178	0.920843	0.227109	-0.425071	-0.242521
	349	1.60726	1.60389	1.71915	1.40704	2.05205	1.60562
	350	-1.29453	-0.0230889	-1.4149	-1.85849	-1.19522	-0.548921
	351	0.307892	1.60389	1.14047	1.09887	-2.92749	0.682566
	352	0.370744	-0.391114	0.329388	-0.35343	-0.222186	0.0699751
	353	-0.310367	-0.140149	-0.259194	-0.370384	0.138171	-0.240489
	354	0.0507964	0.273853	-0.058941	-0.659701	-0.0447251	0.376166
	355	0.685953	-0.0858034	0.142737	0.518329	-0.0353959	0.682566
	356	0.307892	0.39102	-0.426246	0.208252	0.50664	-0.240489
	357	1.60726	1.29858	-0.639069	0.518329	0.341056	0.990893
	Latent Variable Correlations
		Distribution Channel	Overpopulated Destination	Risk Management	Service Delivery _	Tourists’ Destination Behavior and Preferences	Transportation Pattern
	Distribution Channel	1	0.3941	0.346557	0.531008	0.259447	0.577557
	Overpopulated Destination	0.3941	1	0.521192	0.432679	0.472232	0.376522
	Risk Management	0.346557	0.521192	1	0.566389	0.744289	0.525288
	Service Delivery _	0.531008	0.432679	0.566389	1	0.469331	0.78282
	Tourists’ Destination Behavior and Preferences	0.259447	0.472232	0.744289	0.469331	1	0.481193
	Transportation Pattern	0.577557	0.376522	0.525288	0.78282	0.481193	1
	Latent Variable Covariances
		Distribution Channel	Overpopulated Destination	Risk Management	Service Delivery _	Tourists’ Destination Behavior and Preferences	Transportation Pattern
	Distribution Channel	1	0.3941	0.346557	0.531008	0.259447	0.577557
	Overpopulated Destination	0.3941	1	0.521192	0.432679	0.472232	0.376522
	Risk Management	0.346557	0.521192	1	0.566389	0.744289	0.525288
	Service Delivery _	0.531008	0.432679	0.566389	1	0.469331	0.78282
	Tourists’ Destination Behavior and Preferences	0.259447	0.472232	0.744289	0.469331	1	0.481193
	Transportation Pattern	0.577557	0.376522	0.525288	0.78282	0.481193	1
	LV Descriptives
		Mean	Median	Min	Max	Standard Deviation	Excess Kurtosis	Skewness	Number of Observations Used
	Distribution Channel	3.80648e-16	0.0217399	-4.19632	1.60726	1	2.3984	-0.869829	357
	Overpopulated Destination	2.92328e-17	0.156793	-3.4652	1.60389	1	2.79813	-1.31997	357
	Risk Management	2.86108e-17	0.146459	-4.16825	1.71915	1	4.6462	-1.70811	357
	Service Delivery _	-3.28402e-16	-0.0433532	-3.92523	1.40704	1	4.99698	-1.764	357
	Tourists’ Destination Behavior and Preferences	-1.5767e-16	0.138171	-3.68959	2.05205	1	3.24109	-1.34137	357
	Transportation Pattern	1.58603e-16	0.0659109	-3.93271	1.60562	1	4.05297	-1.29327	357
	Residuals
	Outer Model Residual Scores
	Case ID	aod1	aod2	aod3	dc1	dc2	dc3	rm1	rm2	rm3	rm4	rm5	sd1	sd2	sd3	tdbp1	tdbp2	tdbp3	tdbp4	tdbp5	tp1	tp2	tp3
	1	-0.0243082	0.635726	-0.741591	-0.0495599	0.814431	-0.822105	1.19849	-0.415156	-1.06228	-0.37599	0.518384	0.491242	-1.0249	0.516596	-0.210111	-0.922198	-1.54656	2.18016	0.614389	-0.557003	0.280915	0.27431
	2	-0.22417	0.414117	-0.230153	-0.837207	-0.0334414	0.77202	-0.701182	0.125546	0.247892	0.112841	0.22721	-0.00492287	-0.0118196	0.016653	0.0749407	0.066124	0.00555917	-0.0711132	-0.0706951	-0.00172244	0.0131851	-0.0110006
	3	0.541261	-0.960808	0.508303	0.840524	-0.744978	0.0524858	1.71796	-2.33119	1.06191	-0.673591	0.223866	-1.34224	-1.24832	2.58944	1.78433	-2.27342	-0.456049	1.70163	-0.680956	-0.565612	-0.540599	1.07306
	4	-0.228463	0.421766	-0.234219	-0.01134	0.0103016	-0.00097456	0.407228	-0.392706	-0.247442	-0.374323	0.532943	-0.016633	0.000178209	0.0166255	-0.370168	-1.13277	1.30503	-0.377744	0.394447	0.533037	-0.261486	-0.269572
	5	-0.743043	1.34603	-0.730588	-1.1339	0.486362	0.48049	-0.0601671	-0.04956	0.904809	-0.832722	0.0663838	0.514663	-1.0489	0.516651	-0.0227986	-0.774116	0.106459	0.745156	-0.0531961	-0.0103308	-0.80833	0.787746
	6	0.745415	-0.746848	0.000930371	1.099	-0.460652	-0.477115	0.854114	-2.38386	-2.21522	1.69999	1.79792	0.466125	-0.225471	-0.248038	-1.53259	0.247544	-1.26016	1.70686	0.933273	-1.0986	0.553273	0.541794
	7	0.0309737	-0.0441914	0.0159988	0.000883324	0.00519481	-0.00629888	-0.0599543	-0.0466975	0.087895	-0.0419354	0.0611289	-0.00492287	-0.0118196	0.016653	0.0205629	0.0552941	0.0502845	-0.0567649	-0.0675135	-0.00172244	0.0131851	-0.0110006
	8	1.41316	-0.784885	-0.763597	0.297578	-0.514608	0.285232	0.563986	0.573587	-0.884379	-0.195784	-0.116942	-0.263018	-0.268717	0.531233	-0.14257	0.0228044	0.184461	-0.01372	-0.0579685	0.00511786	0.0154987	-0.0199139
	9	0.00950815	-0.00594822	-0.00432832	0.0131067	8.79901e-05	-0.0116232	-0.0662548	-0.0556379	0.0926818	-0.029795	0.0602357	0.00678726	-0.0238175	0.0166805	1.79744	-0.509353	-0.239948	-0.477955	-0.551407	0.00511786	0.0154987	-0.0199139
	10	0.286117	-0.5025	0.262151	-0.294261	-0.263811	0.539275	0.570286	0.582527	-0.889165	-0.207925	-0.116049	-0.276426	0.518719	-0.233374	-0.263014	-0.97682	0.737839	-0.202357	0.560912	-0.816659	0.830165	-0.000234371
	11	0.0733763	-0.701162	0.761393	1.40792	-0.985561	-0.190909	-0.396424	-0.385275	-0.239943	0.442412	0.54046	-0.804327	0.0169214	0.795759	0.444214	-1.12189	0.591814	0.434155	-0.379898	-0.541555	1.10474	-0.53335
	12	0.0309737	-0.0441914	0.0159988	-0.01134	0.0103016	-0.00097456	-0.0662548	-0.0556379	0.0926818	-0.029795	0.0602357	-0.016633	0.000178209	0.0166255	0.110082	0.193034	0.244558	-0.675549	0.0811255	-0.00856275	0.0108715	-0.00208732
	13	-1.36839	0.727097	0.779333	1.11122	-0.465758	-0.482439	-0.0648542	0.760849	0.0829587	-0.856075	0.0561805	0.24316	-0.518362	0.266625	-0.891558	-0.795824	0.8644	-0.0523946	0.724331	0.264773	-0.533751	0.254631
	14	-0.181767	-0.242854	0.515241	-1.1339	0.486362	0.48049	-0.232178	1.40358	-0.0744756	-1.00826	-0.107332	-0.016633	0.000178209	0.0166255	-0.88494	0.0409638	0.0914865	-0.0457965	0.731021	-0.276827	-0.261394	0.522115
	15	0.239421	0.16212	-0.487308	-1.12013	-0.307554	1.31227	-0.575369	0.248507	-0.420219	-0.549337	1.17341	0.771061	-0.016565	-0.762508	0.264995	-0.476976	0.405556	-0.521108	0.237718	-0.283667	-0.263707	0.531028
	16	0.0309737	-0.0441914	0.0159988	0.000883324	0.00519481	-0.00629888	-0.0599543	-0.0466975	0.087895	-0.0419354	0.0611289	-0.00492287	-0.0118196	0.016653	0.16446	0.203864	0.199833	-0.689897	0.0779439	-0.00172244	0.0131851	-0.0110006
	17	-0.649651	0.0167916	0.76833	0.273131	-0.504395	0.29588	-0.0422454	-0.0316671	0.922864	-0.00529377	-0.729183	-0.00661996	0.763618	-0.747926	0.289301	-0.45188	0.430817	0.279714	-0.536491	0.259701	0.283137	-0.526289
	18	-0.653944	0.0244402	0.764265	0.556053	-0.230282	-0.244369	2.03105	-1.20616	-0.234661	-0.354085	-0.273603	-0.00492287	-0.0118196	0.016653	0.385439	0.522648	-0.147823	-0.332471	-0.381162	-0.00172244	0.0131851	-0.0110006
	19	0.235128	0.169769	-0.491374	0.285355	-0.509501	0.290556	-0.539525	0.284293	-0.384109	1.10552	-0.417726	-0.792617	0.00492355	0.795786	0.965605	-1.45883	1.03244	0.108806	-0.709782	-0.283667	-0.263707	0.531028
	20	-0.955784	1.14737	-0.231347	-1.14768	1.28028	-0.35129	0.570286	0.582527	-0.889165	-0.207925	-0.116049	-0.016633	0.000178209	0.0166255	0.433198	-0.303309	0.580365	-0.353418	-0.391034	-1.09176	0.555586	0.532881
	21	-0.909088	0.482749	0.518113	-0.850981	0.760474	-0.0597592	0.103103	0.928536	-0.553829	0.124462	-0.587863	-0.288136	0.530716	-0.233401	-0.0771763	-0.784946	0.151184	0.759504	-0.0500145	-1.08492	0.5579	0.523968
	22	-1.24118	-1.24382	3.01552	-0.0602334	0.0307289	0.0203227	-0.0914568	-0.0913992	0.111829	0.0187669	0.0566631	-0.0634735	0.0481696	0.0165154	-0.251326	0.00114454	0.273911	0.0149766	-0.0516052	-0.035924	0.00161711	0.0335659
	23	-0.22417	0.414117	-0.230153	-0.0235634	0.0154084	0.00434976	1.2225	-0.391185	-0.232099	-0.351489	-0.271034	-1.08754	0.559457	0.545704	-0.747661	-0.647253	1.01395	-0.685527	0.869788	-0.0154031	0.00855789	0.00682598
	24	-1.37268	0.734746	0.775268	-0.308035	0.530105	-0.292505	0.10779	0.118127	0.268022	0.147815	-0.57766	0.514663	-1.0489	0.516651	-0.0227986	-0.774116	0.106459	0.745156	-0.0531961	-0.00856275	0.0108715	-0.00208732
	25	0.286117	-0.5025	0.262151	0.568276	-0.235389	-0.249693	0.550964	-0.251852	-0.897497	-0.209073	0.683573	0.524676	-0.28546	-0.2479	0.110082	0.193034	0.244558	-0.675549	0.0811255	0.808142	0.0130928	-0.802687
	26	0.0223875	-0.0288941	0.00786795	-0.0235634	0.0154084	0.00434976	-0.0725553	-0.0645782	0.0974687	-0.0176545	0.0593426	-0.0283431	0.012176	0.016598	-0.0881925	0.0336343	0.139735	-0.0280683	-0.0611502	-0.0154031	0.00855789	0.00682598
	27	0.0266806	-0.0365428	0.0119334	-0.282038	-0.268918	0.53395	-0.401323	0.422272	-0.244879	-0.371727	0.535511	-0.534521	0.261821	0.281206	0.50521	-0.274272	-0.225825	0.426405	-0.37639	-0.543323	0.285542	0.256484
	28	0.0138013	-0.0135969	-0.000262898	-0.615403	0.266206	0.258393	-0.0851563	-0.0824589	0.107042	0.0066264	0.0575563	-0.0517634	0.0361717	0.0165429	-0.196948	0.0119745	0.229186	0.000628296	-0.0547869	-0.0290837	0.0039307	0.0246526
	29	-1.15994	0.933408	0.276026	0.00243315	-0.783614	0.830805	0.114091	0.127067	0.263235	0.135675	-0.576766	-0.274729	-0.256719	0.531205	0.631472	-0.143909	0.685188	-1.0009	-0.248758	0.526197	-0.263799	-0.260658
	30	0.0266806	-0.0365428	0.0119334	0.556053	-0.230282	-0.244369	0.10779	0.118127	0.268022	0.147815	-0.57766	0.512965	-0.273462	-0.247928	0.433198	-0.303309	0.580365	-0.353418	-0.391034	0.801301	0.0107792	-0.793774
	31	-0.955784	1.14737	-0.231347	0.542279	0.563634	-1.07615	-1.00573	1.44106	1.57533	-0.969946	-0.883085	0.771061	-0.016565	-0.762508	-0.716737	0.21463	0.266296	0.121894	0.102269	-0.00856275	0.0108715	-0.00208732
	32	-0.441204	0.223103	0.265023	1.12345	-0.470865	-0.487763	-0.396424	-0.385275	-0.239943	0.442412	0.54046	0.00678726	-0.0238175	0.0166805	-0.424599	-0.313698	-0.209884	-0.363449	1.19635	0.00511786	0.0154987	-0.0199139
	33	-0.909088	0.482749	0.518113	-0.294261	-0.263811	0.539275	-0.0729762	-0.872137	0.0747762	-0.0552241	0.861644	-0.274729	-0.256719	0.531205	-0.507446	-0.44455	0.382568	0.261986	0.25568	-0.814891	1.64937	-0.790068
	34	-1.16423	0.941057	0.271961	0.285355	-0.509501	0.290556	0.0770596	-0.722343	-0.580066	0.0978849	1.01317	-1.06412	0.535462	0.545759	0.80402	-0.795712	0.0847209	-0.0522865	-0.0743393	-0.281899	0.555494	-0.258805
	35	0.0776694	-0.708811	0.765458	-0.01134	0.0103016	-0.00097456	0.570286	0.582527	-0.889165	-0.207925	-0.116049	0.512965	-0.273462	-0.247928	0.278285	0.366701	0.419368	-0.507858	-0.547627	-1.08315	1.3771	-0.265866
	36	0.490272	-0.28854	-0.245222	0.543829	-0.225175	-0.239045	-0.401323	0.422272	-0.244879	-0.371727	0.535511	1.03085	-0.535105	-0.512508	-0.555205	0.381408	-0.34562	0.282933	0.265552	-0.276827	-0.261394	0.522115
	37	-1.16423	0.941057	0.271961	-1.1339	0.486362	0.48049	0.0851817	0.910643	-0.571884	-0.702966	0.207704	0.25487	-0.53036	0.266652	-0.177711	-0.104106	-0.0545385	0.590715	-0.209789	-0.818427	0.0109638	0.789599
	38	-1.36839	0.727097	0.779333	0.0146565	-0.788721	0.825481	-0.544425	1.09184	-0.389045	0.291379	-0.422675	0.526373	-1.0609	0.516679	-0.537517	-0.430284	0.452555	1.07716	-0.515348	0.804606	-1.62531	0.77698
	39	0.536967	-0.953159	0.504238	-0.578733	0.250885	0.24242	0.550964	-0.251852	-0.897497	-0.209073	0.683573	0.759351	-0.00456713	-0.762535	-1.33426	-0.422954	0.404306	1.05943	0.276823	-0.818427	0.0109638	0.789599
	40	0.0309737	-0.0441914	0.0159988	0.0131067	8.79901e-05	-0.0116232	-0.0536538	-0.0377572	0.0831081	-0.0540759	0.0620221	0.00678726	-0.0238175	0.0166805	-0.14764	-0.118372	-0.124525	-0.224455	0.561239	0.00511786	0.0154987	-0.0199139
	41	0.0309737	-0.0441914	0.0159988	-0.564959	-0.543031	1.0742	-0.0550545	-0.854244	0.0928313	0.772204	0.0660773	-0.00492287	-0.0118196	0.016653	-0.350259	0.547697	0.545929	-0.357896	-0.384208	1.3429	-0.261578	-1.06126
	42	0.286117	-0.5025	0.262151	0.285355	-0.509501	0.290556	-0.234979	-0.229391	-0.0550293	0.644304	-0.0992217	-0.016633	0.000178209	0.0166255	1.01398	0.341653	-0.274384	-0.482433	-0.544581	0.259701	0.283137	-0.526289
	43	-0.649651	0.0167916	0.76833	-0.578733	0.250885	0.24242	-0.689561	0.134499	0.270734	0.95241	-0.569249	-0.016633	0.000178209	0.0166255	0.779713	-0.820808	0.0594597	-0.853109	0.69987	-0.816659	0.830165	-0.000234371
	44	0.0266806	-0.0365428	0.0119334	0.285355	-0.509501	0.290556	0.114091	0.127067	0.263235	0.135675	-0.576766	-0.00492287	-0.0118196	0.016653	0.325991	0.370642	-0.412083	-0.528858	0.241227	-0.00172244	0.0131851	-0.0110006
	45	-0.228463	0.421766	-0.234219	0.000883324	0.00519481	-0.00629888	-0.881528	-0.0571589	0.0773388	-0.0526283	0.864213	0.00678726	-0.0238175	0.0166805	0.168804	-0.621605	-0.575444	0.091024	0.881115	-0.536482	0.287856	0.24757
	46	-1.11324	0.268789	1.02549	-0.309584	1.31891	-1.12961	0.460147	-1.15231	1.41786	0.488819	-1.04095	-0.278123	1.29416	-0.997953	-0.878268	0.0478526	0.878213	-0.0391448	-0.0610144	-0.276827	-0.261394	0.522115
	47	-0.18606	-0.235205	0.511175	0.000883324	0.00519481	-0.00629888	0.42515	-0.374813	-0.229387	0.453105	-0.262624	-0.534521	0.261821	0.281206	0.121098	-0.625546	0.256007	0.112024	0.0922612	-0.0103308	-0.80833	0.787746
	48	0.0266806	-0.0365428	0.0119334	0.852747	-0.750085	0.0471615	-0.216291	-0.205432	0.747524	-0.182904	-0.0912874	-1.32222	0.278564	1.06034	-1.00887	0.742959	0.742477	0.607237	-0.991817	0.801301	0.0107792	-0.793774
	49	0.235128	0.169769	-0.491374	0.259358	0.289521	-0.535899	-1.17488	0.459752	1.40493	-0.333417	-0.240242	0.24316	-0.518362	0.266625	0.110082	0.193034	0.244558	-0.675549	0.0811255	0.259701	0.283137	-0.526289
	50	0.29041	-0.510148	0.266216	0.0131067	8.79901e-05	-0.0116232	0.0900815	0.103097	-0.566948	0.111174	0.212652	0.00678726	-0.0238175	0.0166805	0.188766	0.22896	0.225094	0.110926	-0.696266	0.00511786	0.0154987	-0.0199139
	51	0.286117	-0.5025	0.262151	-0.294261	-0.263811	0.539275	-0.701182	0.125546	0.247892	0.112841	0.22721	-0.016633	0.000178209	0.0166255	-0.0581214	0.0193682	0.0697487	-0.843239	0.709878	-0.275059	0.557808	-0.267719
	52	-0.436911	0.215454	0.269088	0.826751	0.0489378	-0.779294	-0.857519	-0.0331881	0.907521	-0.0281271	0.0747942	-0.534521	0.261821	0.281206	-0.716737	0.21463	0.266296	0.121894	0.102269	-0.281899	0.555494	-0.258805
	53	-0.743043	1.34603	-0.730588	0.542279	0.563634	-1.07615	-0.713783	0.107666	0.257465	0.137122	0.225424	-0.00492287	-0.0118196	0.016653	-0.171093	0.732681	-0.827452	0.597314	-0.203099	-0.541555	1.10474	-0.53335
	54	0.0309737	-0.0441914	0.0159988	0.000883324	0.00519481	-0.00629888	-0.0599543	-0.0466975	0.087895	-0.0419354	0.0611289	-0.00492287	-0.0118196	0.016653	1.57868	1.66402	-1.44957	-1.60976	-0.0900563	-0.00172244	0.0131851	-0.0110006
	55	-0.228463	0.421766	-0.234219	-1.4046	0.207142	1.01541	0.610183	-1.00252	0.763017	0.641928	-0.889423	-0.286439	-0.244721	0.531178	0.649107	-0.125702	-0.0762764	-0.206727	-0.230932	0.266541	0.28545	-0.535203
	56	-0.649651	0.0167916	0.76833	-0.566509	0.245778	0.237095	0.73131	-0.0691472	-0.726944	-0.0436033	0.0465704	-0.016633	0.000178209	0.0166255	0.110082	0.193034	0.244558	-0.675549	0.0811255	-0.276827	-0.261394	0.522115
	57	0.332813	-1.16712	1.01161	0.569826	-1.0242	0.587411	-0.0662548	-0.0556379	0.0926818	-0.029795	0.0602357	0.241463	0.257076	-0.497954	-0.518462	0.37403	0.371119	-0.525586	0.244544	-0.00856275	0.0108715	-0.00208732
	58	-0.228463	0.421766	-0.234219	-0.578733	0.250885	0.24242	0.581274	-0.218941	-0.0721018	-0.196712	-0.104953	-0.274729	-0.256719	0.531205	0.673413	-0.100606	-0.0510152	0.594095	-1.00514	-0.281899	0.555494	-0.258805
	59	-0.692054	0.673763	0.0229364	-0.295811	0.524998	-0.297829	0.73761	-0.0602069	-0.731731	-0.0557438	0.0474636	-0.00322578	-0.787257	0.781232	-0.0227986	-0.774116	0.106459	0.745156	-0.0531961	0.257933	-0.536065	0.263544
	60	-0.228463	0.421766	-0.234219	0.0131067	8.79901e-05	-0.0116232	-0.0662548	-0.0556379	0.0926818	-0.029795	0.0602357	0.00678726	-0.0238175	0.0166805	0.0749407	0.066124	0.00555917	-0.0711132	-0.0706951	0.271614	-0.531437	0.245717
	61	-0.441204	0.223103	0.265023	-0.0235634	0.0154084	0.00434976	-0.395023	0.431212	-0.249666	-0.383867	0.536405	-0.534521	0.261821	0.281206	-0.518462	0.37403	0.371119	-0.525586	0.244544	1.07464	-0.533843	-0.537056
	62	-0.436911	0.215454	0.269088	0.286904	-1.29831	1.12766	-0.557447	0.2664	-0.402164	0.278091	0.37784	-0.274729	-0.256719	0.531205	-0.500828	0.392238	-0.390346	0.268584	0.26237	0.534805	0.557715	-1.0594
	63	0.192726	0.82674	-1.23677	-0.552736	-0.548138	1.06887	-0.216291	-0.205432	0.747524	-0.182904	-0.0912874	-0.546231	0.273819	0.281179	0.649107	-0.125702	-0.0762764	-0.206727	-0.230932	0.801301	0.0107792	-0.793774
	64	0.0309737	-0.0441914	0.0159988	0.000883324	0.00519481	-0.00629888	-0.0599543	-0.0466975	0.087895	-0.0419354	0.0611289	-0.00492287	-0.0118196	0.016653	0.0205629	0.0552941	0.0502845	-0.0567649	-0.0675135	-0.00172244	0.0131851	-0.0110006
	65	-0.904795	0.4751	0.522178	-0.863204	0.765581	-0.0544349	-0.396424	-0.385275	-0.239943	0.442412	0.54046	-0.278123	1.29416	-0.997953	-0.0205244	0.888141	0.108822	-0.0291667	-0.849677	-0.283667	-0.263707	0.531028
	66	0.0266806	-0.0365428	0.0119334	-0.282038	-0.268918	0.53395	0.909621	-1.51335	0.247554	0.11979	0.22118	-0.0149359	-0.77526	0.781205	0.47656	0.526101	0.524191	-1.15534	-0.405351	-0.00856275	0.0108715	-0.00208732
	67	-0.696347	0.681411	0.0188709	0.00243315	-0.783614	0.830805	0.605496	-0.192108	-0.0588336	0.618575	-0.899626	-0.263018	-0.268717	0.531233	-0.0338148	0.0444642	0.0950099	-0.0424166	-0.0643318	0.533037	-0.261486	-0.269572
	68	0.00950815	-0.00594822	-0.00432832	0.000883324	0.00519481	-0.00629888	-0.0914568	-0.0913992	0.111829	0.0187669	0.0566631	-0.0634735	0.0481696	0.0165154	0.649779	1.67084	-0.551653	-0.776966	-0.854585	-0.563843	0.278602	0.283223
	69	0.447869	0.368431	-0.990616	0.271581	0.284414	-0.541224	0.0851817	0.910643	-0.571884	-0.702966	0.207704	0.512965	-0.273462	-0.247928	-0.716737	0.21463	0.266296	0.121894	0.102269	0.799533	-0.808422	-0.00394026
	70	0.0266806	-0.0365428	0.0119334	1.39414	-0.191646	-1.02269	0.114091	0.127067	0.263235	0.135675	-0.576766	-0.534521	0.261821	0.281206	-0.350259	0.547697	0.545929	-0.357896	-0.384208	0.259701	0.283137	-0.526289
	71	0.0352669	-0.05184	0.0200642	0.0131067	8.79901e-05	-0.0116232	-0.0312578	-0.833136	1.73993	0.00591884	-0.718086	-0.00492287	-0.0118196	0.016653	-1.03796	-0.856357	-0.644862	-0.837824	3.08897	-0.00172244	0.0131851	-0.0110006
	72	-0.904795	0.4751	0.522178	0.569826	-1.0242	0.587411	-0.0601671	-0.04956	0.904809	-0.832722	0.0663838	1.04256	-0.547103	-0.512481	0.806294	0.866545	0.0870844	-0.826609	-0.87082	-0.818427	0.0109638	0.789599
	73	-0.237049	0.437063	-0.24235	-0.0495599	0.814431	-0.822105	-1.20455	1.23726	-0.214688	0.482578	-0.259272	-0.299846	0.542714	-0.233429	-0.304155	0.685926	-0.763263	-0.174812	0.577474	0.251093	-0.538378	0.272457
	74	-0.181767	-0.242854	0.515241	-0.578733	0.250885	0.24242	0.887646	0.0895872	-1.38657	0.0973652	0.198987	0.511268	0.501975	-1.01251	0.110082	0.193034	0.244558	-0.675549	0.0811255	0.799533	-0.808422	-0.00394026
	75	-0.228463	0.421766	-0.234219	-0.01134	0.0103016	-0.00097456	0.0900815	0.103097	-0.566948	0.111174	0.212652	-0.274729	-0.256719	0.531205	0.494194	0.544308	-0.237274	-0.361168	-0.387525	0.259701	0.283137	-0.526289
	76	0.192726	0.82674	-1.23677	-0.850981	0.760474	-0.0597592	0.240117	0.252891	-1.22179	0.264283	0.364175	-0.532824	-0.513617	1.04579	-0.0271428	0.0513529	0.881736	-0.0357649	-0.856367	-0.00172244	0.0131851	-0.0110006
	77	0.439283	0.383728	-0.998747	-1.12013	-0.307554	1.31227	-0.420646	-0.412108	-0.253211	-0.372875	1.33513	-0.00492287	-0.0118196	0.016653	0.182094	0.222072	-0.561632	0.104274	0.0957696	-0.268218	0.560121	-0.276632
	78	0.536967	-0.953159	0.504238	0.840524	-0.744978	0.0524858	0.899054	0.0956773	-0.546818	0.146147	-0.592218	-0.00492287	-0.0118196	0.016653	0.234924	-0.462709	0.475542	0.294063	-0.533309	-0.00172244	0.0131851	-0.0110006
	79	-0.858099	-0.18952	1.27164	-0.294261	-0.263811	0.539275	-0.0662548	-0.0556379	0.0926818	-0.029795	0.0602357	-0.544534	-0.501619	1.04576	-0.332624	0.565904	-0.215536	0.436275	-0.366382	1.6094	-0.808514	-0.795627
	80	-0.445497	0.230752	0.260958	-0.873877	-0.0181209	0.787993	-0.228679	-0.22045	-0.0598161	0.632163	-0.0983286	-0.016633	0.000178209	0.0166255	-1.45631	-1.28829	0.479944	1.07488	1.06853	-0.825267	0.00865017	0.798512
	81	0.0223875	-0.0288941	0.00786795	0.273131	-0.504395	0.29588	0.407649	0.414853	-0.224749	-0.336753	-0.269359	0.512965	-0.273462	-0.247928	-0.14257	0.0228044	0.184461	-0.01372	-0.0579685	-0.00856275	0.0108715	-0.00208732
	82	-0.228463	0.421766	-0.234219	0.852747	-0.750085	0.0471615	0.611584	-0.18603	0.753294	-0.184352	-0.893478	-0.794314	0.780361	0.0312071	0.68585	-0.133079	0.640463	-1.01525	-0.25194	0.266541	0.28545	-0.535203
	83	0.239421	0.16212	-0.487308	-0.554286	0.240671	0.231771	-0.377314	0.446243	0.585303	-0.347226	-0.253907	-0.00492287	-0.0118196	0.016653	-0.0338148	0.0444642	0.0950099	-0.0424166	-0.0643318	-0.269986	-0.25908	0.513202
	84	0.485979	-0.280891	-0.249287	0.543829	-0.225175	-0.239045	-0.0599543	-0.0466975	0.087895	-0.0419354	0.0611289	-0.534521	0.261821	0.281206	0.0205629	0.0552941	0.0502845	-0.0567649	-0.0675135	0.533037	-0.261486	-0.269572
	85	0.192726	0.82674	-1.23677	-0.0128899	0.799111	-0.838078	0.227095	-0.572549	-1.23491	0.250994	1.16469	0.512965	-0.273462	-0.247928	0.110082	0.193034	0.244558	-0.675549	0.0811255	-0.820195	-0.808237	1.57943
	86	0.0266806	-0.0365428	0.0119334	-0.0251132	0.804217	-0.832754	-0.0792767	-0.881077	0.0795631	-0.0430836	0.860751	0.772758	-0.792003	0.00207146	-0.381237	0.515712	-0.266058	-1.16537	1.18204	-0.00856275	0.0108715	-0.00208732
	87	-1.11324	0.268789	1.02549	-0.308035	0.530105	-0.292505	0.118991	-0.680479	0.268171	0.949814	-0.571818	0.241463	0.257076	-0.497954	0.474232	-0.306257	-1.03781	-0.381069	1.18986	0.531269	-1.08069	0.520262
	88	0.0180944	-0.0212455	0.00380252	0.0131067	8.79901e-05	-0.0116232	-0.0483331	-0.037745	0.110737	0.797633	-0.735331	-0.00492287	-0.0118196	0.016653	-0.0824279	-0.00572784	0.0444874	-1.64406	1.48409	-0.00172244	0.0131851	-0.0110006
	89	0.00950815	-0.00594822	-0.00432832	-0.01134	0.0103016	-0.00097456	-0.402724	-0.394215	-0.235156	0.454553	0.539567	-0.0400533	0.0241739	0.0165705	0.385439	0.522648	-0.147823	-0.332471	-0.381162	-0.00172244	0.0131851	-0.0110006
	90	0.0309737	-0.0441914	0.0159988	0.838974	0.043831	-0.784618	0.900455	0.912164	-0.556541	-0.680132	-0.596273	0.772758	-0.792003	0.00207146	-0.0338148	0.0444642	0.0950099	-0.0424166	-0.0643318	0.533037	-0.261486	-0.269572
	91	0.0266806	-0.0365428	0.0119334	0.285355	-0.509501	0.290556	0.0898687	0.100234	0.249967	-0.679613	0.217907	-0.274729	-0.256719	0.531205	0.182094	0.222072	-0.561632	0.104274	0.0957696	-0.0067947	0.830073	-0.791921
	92	0.00950815	-0.00594822	-0.00432832	-0.0602334	0.0307289	0.0203227	-0.0914568	-0.0913992	0.111829	0.0187669	0.0566631	-0.0634735	0.0481696	0.0165154	-0.251326	0.00114454	0.273911	0.0149766	-0.0516052	-0.035924	0.00161711	0.0335659
	93	0.0352669	-0.05184	0.0200642	0.0131067	8.79901e-05	-0.0116232	-0.0536538	-0.0377572	0.0831081	-0.0540759	0.0620221	0.00678726	-0.0238175	0.0166805	0.243144	0.23979	0.180369	0.0965773	-0.699447	0.00511786	0.0154987	-0.0199139
	94	0.0352669	-0.05184	0.0200642	0.0131067	8.79901e-05	-0.0116232	-0.0536538	-0.0377572	0.0831081	-0.0540759	0.0620221	0.00678726	-0.0238175	0.0166805	0.0749407	0.066124	0.00555917	-0.0711132	-0.0706951	0.00511786	0.0154987	-0.0199139
	95	-0.177474	-0.250503	0.519306	1.40792	-0.985561	-0.190909	0.581274	-0.218941	-0.0721018	-0.196712	-0.104953	-0.534521	0.261821	0.281206	-0.356877	-0.289091	1.31884	-0.364494	-0.390898	0.533037	-0.261486	-0.269572
	96	-0.228463	0.421766	-0.234219	1.39414	-0.191646	-1.02269	0.753497	-1.66922	0.0902687	0.769608	0.0635085	-1.06412	0.535462	0.545759	0.00292842	0.0370868	0.811749	-0.850936	-0.0853392	-0.00172244	0.0131851	-0.0110006
	97	-0.649651	0.0167916	0.76833	-0.283588	0.519891	-0.303154	0.419062	-0.380891	-1.04151	1.25603	-0.268772	0.24316	-0.518362	0.266625	0.110082	0.193034	0.244558	-0.675549	0.0811255	-0.273291	1.37701	-1.05755
	98	0.490272	-0.28854	-0.245222	0.283805	0.279308	-0.546548	0.269027	-0.530685	-0.386671	1.10292	-0.420295	1.04256	-0.547103	-0.512481	0.655725	0.711086	-0.84919	-0.200129	-0.224242	-0.550163	0.283229	0.265397
	99	-0.696347	0.681411	0.0188709	0.299128	-1.30342	1.12234	-0.570469	-0.55904	-0.415283	0.264802	1.17836	0.251476	1.02052	-1.26251	-0.0271428	0.0513529	0.881736	-0.0357649	-0.856367	0.257933	-0.536065	0.263544
	100	-0.181767	-0.242854	0.515241	-0.01134	0.0103016	-0.00097456	-0.575369	0.248507	-0.420219	-0.549337	1.17341	-0.532824	-0.513617	1.04579	0.188766	0.22896	0.225094	0.110926	-0.696266	0.00511786	0.0154987	-0.0199139
	101	-0.692054	0.673763	0.0229364	0.000883324	0.00519481	-0.00629888	-0.430233	1.20585	-1.08	-1.21037	1.31998	-0.534521	0.261821	0.281206	-0.206362	0.696267	0.695477	-0.991028	-0.238751	-0.543323	0.285542	0.256484
	102	-1.36839	0.727097	0.779333	-0.309584	1.31891	-1.12961	-0.850797	0.783311	0.925427	-0.00269805	-0.726614	-0.794314	0.780361	0.0312071	-0.188728	0.714474	-0.0659874	-0.196857	-0.220925	0.26831	1.10465	-1.32504
	103	-0.020015	0.628077	-0.737526	-0.294261	-0.263811	0.539275	0.264127	0.276861	-0.391608	0.288784	-0.425243	0.514663	-1.0489	0.516651	-0.325952	0.572793	0.57119	0.442927	-1.15842	1.07464	-0.533843	-0.537056
	104	0.494565	-0.296188	-0.241156	1.67861	-0.706342	-0.725833	0.409263	1.2342	-1.05139	-0.372247	-0.278669	0.512965	-0.273462	-0.247928	0.666741	-0.107495	-0.837741	0.587444	-0.213107	0.533037	-0.261486	-0.269572
	105	0.29041	-0.510148	0.266216	0.542279	0.563634	-1.07615	0.0898687	0.100234	0.249967	-0.679613	0.217907	-0.00492287	-0.0118196	0.016653	-0.871649	0.88464	0.105299	-0.0325466	-0.0543243	-0.543323	0.285542	0.256484
	106	-0.279452	1.09403	-0.987744	0.285355	-0.509501	0.290556	-1.82219	0.625918	0.752799	0.624286	-0.0803081	0.00678726	-0.0238175	0.0166805	-0.559549	1.20688	0.429657	-0.497988	-0.537619	0.801301	0.0107792	-0.793774
	107	-0.232756	0.429414	-0.238284	-0.268265	-1.06283	1.36573	0.753497	-1.66922	0.0902687	0.769608	0.0635085	-0.00661996	0.763618	-0.747926	-0.0471052	-0.799212	0.0811976	-0.0556664	0.721013	-0.283667	-0.263707	0.531028
	108	0.0733763	-0.701162	0.761393	1.12345	-0.470865	-0.487763	0.880712	-0.729774	-0.587565	-0.71885	1.00565	-0.794314	0.780361	0.0312071	-0.867305	0.0591711	-0.669978	0.748374	0.748847	1.3429	-0.261578	-1.06126
	109	-0.432617	0.207806	0.273154	-1.14768	1.28028	-0.35129	-0.234	-0.220462	-0.0874449	-0.219546	0.699024	0.24316	-0.518362	0.266625	-0.387002	0.555074	-0.170811	0.450623	-0.3632	0.259701	0.283137	-0.526289
	110	0.707306	-0.0975258	-0.740398	0.000883324	0.00519481	-0.00629888	0.744331	0.756292	-0.713826	-0.0303147	-0.753944	-0.546231	0.273819	0.281179	0.282629	-0.458768	-0.355909	0.273063	0.255544	0.534805	0.557715	-1.0594
	111	0.494565	-0.296188	-0.241156	-0.837207	-0.0334414	0.77202	0.41535	1.24028	-0.239259	-1.17517	-0.272521	0.511268	0.501975	-1.01251	0.49192	-1.11795	-0.239637	0.413155	0.408956	1.07464	-0.533843	-0.537056
	112	-0.904795	0.4751	0.522178	-0.306485	-0.258704	0.544599	0.574552	-1.03544	-0.0900074	-0.222141	0.696455	0.264883	0.23308	-0.497899	0.110082	0.193034	0.244558	-0.675549	0.0811255	-0.0154031	0.00855789	0.00682598
	113	-0.645358	0.00914295	0.772396	1.67861	-0.706342	-0.725833	0.143	-0.656509	1.09835	0.974315	-1.36124	-0.532824	-0.513617	1.04579	-0.0404869	0.0375754	-0.691716	-0.0490683	0.727703	0.257933	-0.536065	0.263544
	114	0.192726	0.82674	-1.23677	-0.578733	0.250885	0.24242	0.270215	0.282939	0.42052	-0.514143	-0.419095	-0.536218	1.03726	-0.483373	-0.69243	0.239726	0.291557	0.922716	-0.671941	0.799533	-0.808422	-0.00394026
	115	0.235128	0.169769	-0.491374	0.568276	-0.235389	-0.249693	-0.414345	-0.403168	-0.257998	-0.385015	1.33603	-0.0183301	0.775616	-0.747954	0.50521	-0.274272	-0.225825	0.426405	-0.37639	-0.545091	-0.533659	1.04632
	116	0.230835	0.177417	-0.495439	1.40792	-0.985561	-0.190909	-0.736392	0.900182	-0.58244	-0.713659	1.01079	-0.273032	-1.03216	1.29578	0.653451	-0.951171	-0.851554	0.574194	0.572239	-0.276827	-0.261394	0.522115
	117	-0.483606	0.880074	-0.480371	-0.282038	-0.268918	0.53395	-0.882929	-0.873646	0.0870619	0.773651	0.868268	-1.32222	0.278564	1.06034	0.134388	0.21813	0.26982	0.125274	-0.693084	-0.816659	0.830165	-0.000234371
	118	0.490272	-0.28854	-0.245222	1.11277	-1.25457	0.354665	0.563352	-0.236834	-0.0901568	-1.02414	0.690614	0.251476	1.02052	-1.26251	-0.478977	-0.324528	-0.165159	-0.349101	1.19954	0.259701	0.283137	-0.526289
	119	0.707306	-0.0975258	-0.740398	-0.592506	1.0448	-0.58936	0.917743	0.119636	0.255736	-0.68106	-0.584284	-0.016633	0.000178209	0.0166255	-0.939317	0.0301339	0.136212	-0.0314482	0.734202	0.801301	0.0107792	-0.793774
	120	-0.232756	0.429414	-0.238284	-0.875427	0.770688	-0.0491106	-0.688373	0.948123	1.07792	-0.664656	-0.56805	-0.276426	0.518719	-0.233374	-0.730027	-0.629046	0.252484	0.108644	0.887614	-0.276827	-0.261394	0.522115
	121	0.0733763	-0.701162	0.761393	-0.861654	-0.0232278	0.782669	-0.713783	0.107666	0.257465	0.137122	0.225424	-0.016633	0.000178209	0.0166255	0.134388	0.21813	0.26982	0.125274	-0.693084	-0.551931	-0.535972	1.05523
	122	-0.0157219	0.620428	-0.733461	-0.282038	-0.268918	0.53395	-0.0601671	-0.04956	0.904809	-0.832722	0.0663838	-0.00492287	-0.0118196	0.016653	0.284903	1.20349	-0.353546	-0.50126	-0.540937	0.257933	-0.536065	0.263544
	123	0.00950815	-0.00594822	-0.00432832	-0.0602334	0.0307289	0.0203227	-0.0914568	-0.0913992	0.111829	0.0187669	0.0566631	-0.0634735	0.0481696	0.0165154	-1.94879	1.56836	1.62894	0.652455	-1.76748	-0.035924	0.00161711	0.0335659
	124	-0.0243082	0.635726	-0.741591	0.542279	0.563634	-1.07615	0.588208	0.60042	-0.87111	0.619503	-0.911616	0.772758	-0.792003	0.00207146	-0.561824	-0.45538	0.427294	0.276335	0.258862	1.06957	0.283044	-1.31798
	125	0.281824	-0.494851	0.258085	0.259358	0.289521	-0.535899	0.443072	-0.35692	-0.211332	1.28053	-1.05819	1.04256	-0.547103	-0.512481	-0.184384	-0.110995	-0.841265	0.584064	0.582246	0.259701	0.283137	-0.526289
	126	0.490272	-0.28854	-0.245222	-0.564959	-0.543031	1.0742	-1.04276	0.591653	0.732032	-1.00774	0.706848	-0.00492287	-0.0118196	0.016653	-0.351861	0.681984	0.0681887	-0.153812	-0.21138	0.531269	-1.08069	0.520262
	127	0.0309737	-0.0441914	0.0159988	-0.564959	-0.543031	1.0742	-0.0601671	-0.04956	0.904809	-0.832722	0.0663838	-0.534521	0.261821	0.281206	-1.02884	-0.107606	-0.0580619	0.587335	0.585564	1.07641	0.285358	-1.32689
	128	0.443576	0.37608	-0.994681	0.0131067	8.79901e-05	-0.0116232	-0.0599543	-0.0466975	0.087895	-0.0419354	0.0611289	0.00678726	-0.0238175	0.0166805	0.188766	0.22896	0.225094	0.110926	-0.696266	0.00511786	0.0154987	-0.0199139
	129	-0.696347	0.681411	0.0188709	-0.282038	-0.268918	0.53395	1.24182	0.443195	-0.223767	-0.350341	-1.07066	0.24316	-0.518362	0.266625	-0.0205244	0.888141	0.108822	-0.0291667	-0.849677	0.533037	-0.261486	-0.269572
	130	0.0266806	-0.0365428	0.0119334	0.271581	0.284414	-0.541224	0.581274	-0.218941	-0.0721018	-0.196712	-0.104953	0.512965	-0.273462	-0.247928	-0.332624	0.565904	-0.215536	0.436275	-0.366382	-0.0103308	-0.80833	0.787746
	131	0.0223875	-0.0288941	0.00786795	-0.01134	0.0103016	-0.00097456	0.407649	0.414853	-0.224749	-0.336753	-0.269359	-0.016633	0.000178209	0.0166255	0.769551	0.873922	-0.629655	-0.0180903	-0.849813	-0.0154031	0.00855789	0.00682598
	132	0.958156	-0.548185	-0.498311	-0.552736	-0.548138	1.06887	0.570286	0.582527	-0.889165	-0.207925	-0.116049	0.511268	0.501975	-1.01251	-0.88494	0.0409638	0.0914865	-0.0457965	0.731021	-0.00856275	0.0108715	-0.00208732
	133	0.0266806	-0.0365428	0.0119334	0.273131	-0.504395	0.29588	1.0808	1.09487	-0.385988	-0.514663	-1.23328	0.25487	-0.53036	0.266652	-0.500828	0.392238	-0.390346	0.268584	0.26237	0.264773	-0.533751	0.254631
	134	-0.904795	0.4751	0.522178	-1.41837	1.00106	0.183635	1.08689	1.10095	0.42614	-1.31759	-1.22713	-0.263018	-0.268717	0.531233	0.666741	-0.107495	-0.837741	0.587444	-0.213107	-0.548395	1.10243	-0.524437
	135	0.0309737	-0.0441914	0.0159988	0.297578	-0.514608	0.285232	-0.0662548	-0.0556379	0.0926818	-0.029795	0.0602357	0.00678726	-0.0238175	0.0166805	-0.424599	-0.313698	-0.209884	-0.363449	1.19635	0.00511786	0.0154987	-0.0199139
	136	1.21759	-1.01414	-0.248094	-0.01134	0.0103016	-0.00097456	-0.696495	-0.684863	1.06974	0.136194	0.237414	-0.0149359	-0.77526	0.781205	-0.548533	0.388296	0.441106	0.289584	-0.526484	-0.550163	0.283229	0.265397
	137	0.536967	-0.953159	0.504238	0.542279	0.563634	-1.07615	0.275114	-0.524607	0.425456	0.299996	-0.414147	-0.804327	0.0169214	0.795759	-0.332624	0.565904	-0.215536	0.436275	-0.366382	-0.543323	0.285542	0.256484
	138	0.869058	0.773405	-1.99316	0.0131067	8.79901e-05	-0.0116232	-0.0536538	-0.0377572	0.0831081	-0.0540759	0.0620221	0.00678726	-0.0238175	0.0166805	1.16615	0.362824	1.13963	-1.313	-1.36399	0.00511786	0.0154987	-0.0199139
	139	0.0309737	-0.0441914	0.0159988	0.000883324	0.00519481	-0.00629888	-0.0599543	-0.0466975	0.087895	-0.0419354	0.0611289	-0.00492287	-0.0118196	0.016653	0.0205629	0.0552941	0.0502845	-0.0567649	-0.0675135	-0.00172244	0.0131851	-0.0110006
	140	0.0180944	-0.0212455	0.00380252	0.285355	-0.509501	0.290556	0.288136	0.300832	0.438575	0.313285	-1.21466	0.24316	-0.518362	0.266625	0.594729	-0.136532	-0.031551	-0.192379	-0.227751	0.259701	0.283137	-0.526289
	141	0.286117	-0.5025	0.262151	0.000883324	0.00519481	-0.00629888	-0.0599543	-0.0466975	0.087895	-0.0419354	0.0611289	-0.00492287	-0.0118196	0.016653	0.0205629	0.0552941	0.0502845	-0.0567649	-0.0675135	-0.00172244	0.0131851	-0.0110006
	142	-0.020015	0.628077	-0.737526	-0.294261	-0.263811	0.539275	0.893734	0.0956651	-0.574446	-0.705561	0.205135	-0.0183301	0.775616	-0.747954	0.127716	0.211242	-0.516907	0.118622	0.0989513	0.533037	-0.261486	-0.269572
	143	0.0309737	-0.0441914	0.0159988	-0.01134	0.0103016	-0.00097456	-0.216078	-0.202569	-0.0693898	0.607882	-0.0965422	-0.00492287	-0.0118196	0.016653	-0.0881925	0.0336343	0.139735	-0.0280683	-0.0611502	-0.00172244	0.0131851	-0.0110006
	144	-0.441204	0.223103	0.265023	-0.295811	0.524998	-0.297829	0.600596	0.615439	-0.0637699	-0.195564	-0.904574	-0.016633	0.000178209	0.0166255	-0.730027	-0.629046	0.252484	0.108644	0.887614	-0.276827	-0.261394	0.522115
	145	0.281824	-0.494851	0.258085	0.00243315	-0.783614	0.830805	-0.0599543	-0.0466975	0.087895	-0.0419354	0.0611289	-0.274729	-0.256719	0.531205	-0.741043	0.189534	0.241035	-0.678928	0.876478	-0.283667	-0.263707	0.531028
	146	0.0309737	-0.0441914	0.0159988	0.568276	-0.235389	-0.249693	0.594508	0.609361	-0.875897	0.607363	-0.910722	0.00678726	-0.0238175	0.0166805	-0.0881925	0.0336343	0.139735	-0.0280683	-0.0611502	0.00511786	0.0154987	-0.0199139
	147	0.545554	-0.968457	0.512368	-0.01134	0.0103016	-0.00097456	-0.887616	-0.0632368	-0.734789	0.750298	0.858065	-0.534521	0.261821	0.281206	-0.188728	0.714474	-0.0659874	-0.196857	-0.220925	0.257933	-0.536065	0.263544
	148	-0.436911	0.215454	0.269088	-0.283588	0.519891	-0.303154	-0.2403	-0.229403	-0.082658	-0.207405	0.698131	-0.00322578	-0.787257	0.781232	0.649107	-0.125702	-0.0762764	-0.206727	-0.230932	1.0678	-0.536157	-0.528142
	149	0.0223875	-0.0288941	0.00786795	0.556053	-0.230282	-0.244369	0.11269	-0.68942	0.272958	0.961954	-0.572711	0.00678726	-0.0238175	0.0166805	-0.0881925	0.0336343	0.139735	-0.0280683	-0.0611502	-0.550163	0.283229	0.265397
	150	0.494565	-0.296188	-0.241156	0.0131067	8.79901e-05	-0.0116232	-0.0851563	-0.0824589	0.107042	0.0066264	0.0575563	0.00678726	-0.0238175	0.0166805	1.03829	0.366749	-0.249123	0.318389	-1.31879	0.00511786	0.0154987	-0.0199139
	151	0.0352669	-0.05184	0.0200642	0.0131067	8.79901e-05	-0.0116232	-0.0536538	-0.0377572	0.0831081	-0.0540759	0.0620221	0.00678726	-0.0238175	0.0166805	0.0749407	0.066124	0.00555917	-0.0711132	-0.0706951	0.00511786	0.0154987	-0.0199139
	152	0.0352669	-0.05184	0.0200642	0.283805	0.279308	-0.546548	-0.0599543	-0.0466975	0.087895	-0.0419354	0.0611289	-0.00492287	-0.0118196	0.016653	0.0205629	0.0552941	0.0502845	-0.0567649	-0.0675135	-0.00172244	0.0131851	-0.0110006
	153	0.281824	-0.494851	0.258085	-0.295811	0.524998	-0.297829	1.09669	-0.514146	0.436012	0.310689	-1.21723	-0.276426	0.518719	-0.233374	0.264995	-0.476976	0.405556	-0.521108	0.237718	0.808142	0.0130928	-0.802687
	154	0.447869	0.368431	-0.990616	-0.578733	0.250885	0.24242	0.269027	-0.530685	-0.386671	1.10292	-0.420295	-0.016633	0.000178209	0.0166255	0.127716	0.211242	-0.516907	0.118622	0.0989513	-0.00349049	-0.806016	0.778833
	155	-0.441204	0.223103	0.265023	-0.0235634	0.0154084	0.00434976	1.04986	0.251537	-0.417162	-1.35538	0.362806	-0.534521	0.261821	0.281206	1.13375	-0.455268	-0.352386	0.276443	-0.539808	-0.0103308	-0.80833	0.787746
	156	0.0352669	-0.05184	0.0200642	0.0131067	8.79901e-05	-0.0116232	-0.0599543	-0.0466975	0.087895	-0.0419354	0.0611289	0.00678726	-0.0238175	0.0166805	0.0205629	0.0552941	0.0502845	-0.0567649	-0.0675135	0.00511786	0.0154987	-0.0199139
	157	0.00950815	-0.00594822	-0.00432832	-0.0357867	0.0205153	0.00967408	-0.397403	-0.394203	-0.207527	1.30626	-0.257786	-0.0634735	0.0481696	0.0165154	-0.533354	-0.335358	-0.120433	-0.334753	1.20272	-0.035924	0.00161711	0.0335659
	158	0.0223875	-0.0288941	0.00786795	-0.0235634	0.0154084	0.00434976	-0.0725553	-0.0645782	0.0974687	-0.0176545	0.0593426	0.489545	-0.249467	-0.247983	-0.0881925	0.0336343	0.139735	-0.0280683	-0.0611502	-0.0154031	0.00855789	0.00682598
	159	0.00950815	-0.00594822	-0.00432832	0.0131067	8.79901e-05	-0.0116232	-0.0914568	-0.0913992	0.111829	0.0187669	0.0566631	-0.0634735	0.0481696	0.0165154	-0.251326	0.00114454	0.273911	0.0149766	-0.0516052	-0.035924	0.00161711	0.0335659
	160	-0.436911	0.215454	0.269088	0.00243315	-0.783614	0.830805	0.396241	0.408763	-1.06451	-0.385535	0.521846	0.512965	-0.273462	-0.247928	-0.345915	-0.277772	-0.229348	0.423025	0.418963	-0.281899	0.555494	-0.258805
	161	0.0266806	-0.0365428	0.0119334	0.299128	-1.30342	1.12234	0.581274	-0.218941	-0.0721018	-0.196712	-0.104953	0.511268	0.501975	-1.01251	-0.202018	-0.129202	-0.0797998	-0.210107	0.56442	-0.275059	0.557808	-0.267719
	162	0.494565	-0.296188	-0.241156	0.0131067	8.79901e-05	-0.0116232	-0.0536538	-0.0377572	0.0831081	-0.0540759	0.0620221	0.00678726	-0.0238175	0.0166805	-0.494156	0.399126	0.396381	0.275236	-0.529665	0.00511786	0.0154987	-0.0199139
	163	-0.020015	0.628077	-0.737526	-0.566509	0.245778	0.237095	-0.372414	-0.361304	0.59024	0.466914	-0.248958	-0.276426	0.518719	-0.233374	0.947916	-0.647142	0.234269	-0.685418	0.071118	0.533037	-0.261486	-0.269572
	164	-0.95149	1.13972	-0.227281	-0.578733	0.250885	0.24242	-0.0841765	-0.0735307	0.0746268	-0.857223	0.855802	-0.804327	0.0169214	0.795759	0.127716	0.211242	-0.516907	0.118622	0.0989513	0.264773	-0.533751	0.254631
	165	0.494565	-0.296188	-0.241156	0.569826	-1.0242	0.587411	0.738031	0.747352	-0.709039	-0.0181742	-0.754838	0.26658	-0.542358	0.26668	-0.328462	0.66083	-0.788524	-0.975635	1.35168	-0.00172244	0.0131851	-0.0110006
	166	1.00914	-1.22045	0.255213	0.00243315	-0.783614	0.830805	0.779541	-0.0183433	0.116506	0.796185	-1.53752	0.524676	-0.28546	-0.2479	-0.710064	0.221519	1.05302	0.128546	-0.689767	1.07287	-1.35304	0.252778
	167	-0.228463	0.421766	-0.234219	-0.01134	0.0103016	-0.00097456	-0.0420326	-0.0288047	0.10595	0.785492	-0.734438	0.782771	-0.0285628	-0.76248	0.134388	0.21813	0.26982	0.125274	-0.693084	-0.283667	-0.263707	0.531028
	168	0.286117	-0.5025	0.262151	-0.295811	0.524998	-0.297829	0.251105	-0.548578	-0.404726	0.275495	0.375272	1.30066	-0.290206	-1.02706	-0.0161803	0.0626714	-0.666455	0.751754	-0.046506	0.259701	0.283137	-0.526289
	169	0.498858	-0.303837	-0.237091	0.000883324	0.00519481	-0.00629888	-0.731492	0.0926352	-0.577504	0.100481	1.01574	0.772758	-0.792003	0.00207146	0.834091	-0.809978	0.0147343	-0.867457	0.696689	-0.269986	-0.25908	0.513202
	170	0.0309737	-0.0441914	0.0159988	0.000883324	0.00519481	-0.00629888	-0.0599543	-0.0466975	0.087895	-0.0419354	0.0611289	-0.00492287	-0.0118196	0.016653	0.0205629	0.0552941	0.0502845	-0.0567649	-0.0675135	-0.00172244	0.0131851	-0.0110006
	171	0.0266806	-0.0365428	0.0119334	-0.01134	0.0103016	-0.00097456	-0.0662548	-0.0556379	0.0926818	-0.029795	0.0602357	-0.00492287	-0.0118196	0.016653	-0.0338148	0.0444642	0.0950099	-0.0424166	-0.0643318	-0.00172244	0.0131851	-0.0110006
	172	-0.436911	0.215454	0.269088	-0.01134	0.0103016	-0.00097456	0.581274	-0.218941	-0.0721018	-0.196712	-0.104953	-0.264716	0.506721	-0.233346	0.662397	0.717975	-0.062464	-0.193477	-1.01628	0.533037	-0.261486	-0.269572
	173	0.0309737	-0.0441914	0.0159988	0.0131067	8.79901e-05	-0.0116232	0.270427	0.285802	-0.396395	0.276643	-0.42435	0.00678726	-0.0238175	0.0166805	0.188766	0.22896	0.225094	0.110926	-0.696266	0.00511786	0.0154987	-0.0199139
	174	0.0223875	-0.0288941	0.00786795	-0.01134	0.0103016	-0.00097456	-0.0662548	-0.0556379	0.0926818	-0.029795	0.0602357	-0.016633	0.000178209	0.0166255	-0.0338148	0.0444642	0.0950099	-0.0424166	-0.0643318	-0.00856275	0.0108715	-0.00208732
	175	0.0266806	-0.0365428	0.0119334	-0.01134	0.0103016	-0.00097456	-0.0662548	-0.0556379	0.0926818	-0.029795	0.0602357	-0.016633	0.000178209	0.0166255	-0.0338148	0.0444642	0.0950099	-0.0424166	-0.0643318	-0.00856275	0.0108715	-0.00208732
	176	0.498858	-0.303837	-0.237091	0.0131067	8.79901e-05	-0.0116232	-0.0536538	-0.0377572	0.0831081	-0.0540759	0.0620221	-0.522811	0.249823	0.281234	-0.123334	-0.0932762	-0.0992639	0.576367	-0.212971	0.00511786	0.0154987	-0.0199139
	177	0.498858	-0.303837	-0.237091	0.0131067	8.79901e-05	-0.0116232	0.114091	0.127067	0.263235	0.135675	-0.576766	-0.00492287	-0.0118196	0.016653	0.594729	-0.136532	-0.031551	-0.192379	-0.227751	-0.00172244	0.0131851	-0.0110006
	178	-0.496486	0.90302	-0.492567	1.36815	0.607377	-1.84914	1.2099	-0.409066	-0.222525	-0.327208	-0.272821	-0.016633	0.000178209	0.0166255	1.1689	-0.328357	-0.113387	-0.327993	-0.387988	0.259701	0.283137	-0.526289
	179	0.754001	-0.762145	0.00906121	-1.17057	0.501682	0.496463	1.34671	-1.88941	-1.73009	0.565829	1.47626	-0.0634735	0.0481696	0.0165154	1.35395	-0.273231	-3.34394	1.204	1.22219	-0.035924	0.00161711	0.0335659
	180	0.0309737	-0.0441914	0.0159988	0.568276	-0.235389	-0.249693	0.898633	-0.711882	-0.56951	0.108578	0.210083	0.524676	-0.28546	-0.2479	0.703485	-0.114872	-0.121002	-0.221075	-0.234114	0.00511786	0.0154987	-0.0199139
	181	-0.232756	0.429414	-0.238284	-0.580282	1.03969	-0.594684	0.905355	0.104618	-0.551604	0.134007	-0.591325	-0.274729	-0.256719	0.531205	0.0967915	-0.650642	0.230746	-0.688798	0.866471	0.801301	0.0107792	-0.793774
	182	0.281824	-0.494851	0.258085	-0.580282	1.03969	-0.594684	-0.0711547	0.751909	0.0877455	-0.843934	0.0552873	-0.276426	0.518719	-0.233374	0.649107	-0.125702	-0.0762764	-0.206727	-0.230932	-0.543323	0.285542	0.256484
	183	0.0309737	-0.0441914	0.0159988	-0.0235634	0.0154084	0.00434976	0.587574	-0.210001	-0.0768887	-0.208853	-0.104059	-0.794314	0.780361	0.0312071	-0.345915	-0.277772	-0.229348	0.423025	0.418963	-0.550163	0.283229	0.265397
	184	-0.483606	0.880074	-0.480371	0.0146565	-0.788721	0.825481	1.2288	-0.382245	-0.236885	-0.36363	-0.270141	-0.263018	-0.268717	0.531233	0.114426	-0.632435	-0.530719	0.105372	0.884296	0.526197	-0.263799	-0.260658
	185	0.00950815	-0.00594822	-0.00432832	0.0131067	8.79901e-05	-0.0116232	0.10149	0.109187	0.272809	0.159956	-0.578553	-0.0283431	0.012176	0.016598	-0.00534564	0.164486	-0.452717	-0.653504	0.879524	0.533037	-0.261486	-0.269572
	186	0.754001	-0.762145	0.00906121	-0.295811	0.524998	-0.297829	-0.366114	-0.352364	0.585453	0.454773	-0.248065	0.782771	-0.0285628	-0.76248	-0.734371	0.196423	1.02776	-0.672277	0.0844429	-0.00856275	0.0108715	-0.00208732
	187	0.749708	-0.754497	0.00499579	0.838974	0.043831	-0.784618	0.431238	-0.368735	0.582741	-0.349821	-0.256476	0.25487	-0.53036	0.266652	-0.356931	0.540808	-0.240797	-0.364548	0.407827	0.534805	0.557715	-1.0594
	188	-0.487899	0.887723	-0.484436	1.13722	-1.26478	0.344016	-0.372414	-0.361304	0.59024	0.466914	-0.248958	0.253173	0.245078	-0.497927	0.978841	0.214742	-0.513383	0.122002	-0.696401	-1.61968	0.832571	0.782539
	189	-0.390215	-0.449165	1.01855	-0.01134	0.0103016	-0.00097456	-0.539738	0.28143	0.432805	0.314733	-0.412471	0.771061	-0.016565	-0.762508	-0.0338148	0.0444642	0.0950099	-0.0424166	-0.0643318	-0.276827	-0.261394	0.522115
	190	0.401174	1.03305	-1.74008	0.542279	0.563634	-1.07615	0.426338	0.438811	0.577804	-1.16396	-0.261424	-0.00492287	-0.0118196	0.016653	0.0967915	-0.650642	0.230746	-0.688798	0.866471	0.257933	-0.536065	0.263544
	191	0.703013	-0.0898771	-0.744464	-0.578733	0.250885	0.24242	-0.216078	-0.202569	-0.0693898	0.607882	-0.0965422	-0.276426	0.518719	-0.233374	-0.0404331	-0.792323	0.867924	-0.0490147	-0.0710219	-0.00856275	0.0108715	-0.00208732
	192	0.281824	-0.494851	0.258085	-0.564959	-0.543031	1.0742	0.431451	-0.365873	-0.234173	0.440965	-0.261731	-1.06582	1.3109	-0.21882	0.343679	-0.44105	0.386092	0.265366	-0.539673	0.801301	0.0107792	-0.793774
	193	0.0309737	-0.0441914	0.0159988	0.0131067	8.79901e-05	-0.0116232	-0.0599543	-0.0466975	0.087895	-0.0419354	0.0611289	0.526373	-1.0609	0.516679	-0.202018	-0.129202	-0.0797998	-0.210107	0.56442	0.00511786	0.0154987	-0.0199139
	194	-0.645358	0.00914295	0.772396	-0.566509	0.245778	0.237095	0.107157	-0.692294	1.06224	-0.680541	0.229896	-0.534521	0.261821	0.281206	-0.70572	-0.60395	0.277745	0.909466	0.113404	0.257933	-0.536065	0.263544
	195	0.0266806	-0.0365428	0.0119334	0.000883324	0.00519481	-0.00629888	-0.0536538	-0.0377572	0.0831081	-0.0540759	0.0620221	-0.792617	0.00492355	0.795786	-0.662359	0.22546	0.221571	0.107546	0.099087	-0.00172244	0.0131851	-0.0110006
	196	0.0309737	-0.0441914	0.0159988	0.000883324	0.00519481	-0.00629888	0.41395	0.423793	-0.229536	-0.348893	-0.268465	0.264883	0.23308	-0.497899	0.978841	0.214742	-0.513383	0.122002	-0.696401	0.533037	-0.261486	-0.269572
	197	0.0352669	-0.05184	0.0200642	0.0131067	8.79901e-05	-0.0116232	1.2162	-0.400125	-0.227312	-0.339349	-0.271927	-0.0634735	0.0481696	0.0165154	-0.251326	0.00114454	0.273911	0.0149766	-0.0516052	-0.035924	0.00161711	0.0335659
	198	0.754001	-0.762145	0.00906121	-1.14768	1.28028	-0.35129	0.742297	-0.870616	0.0901193	-0.0323907	0.0576669	0.253173	0.245078	-0.497927	0.29592	0.384908	-0.342097	0.286313	-0.529801	-0.281899	0.555494	-0.258805
	199	-0.0157219	0.620428	-0.733461	-1.1339	0.486362	0.48049	-0.222378	-0.21151	-0.064603	0.620023	-0.0974354	0.771061	-0.016565	-0.762508	1.10945	-0.480364	-0.377647	-0.52438	0.234401	0.539878	-0.259172	-0.278485
	200	-1.00248	1.81199	-0.980806	-0.294261	-0.263811	0.539275	-0.689774	0.131636	1.08765	0.161624	-0.563994	-0.00492287	-0.0118196	0.016653	0.642435	-0.132591	-0.863003	-0.213379	0.561103	0.266541	0.28545	-0.535203
	201	-1.36839	0.727097	0.779333	-0.295811	0.524998	-0.297829	0.0898687	0.100234	0.249967	-0.679613	0.217907	0.26658	-0.542358	0.26668	-0.716737	0.21463	0.266296	0.121894	0.102269	-1.61968	0.832571	0.782539
	202	0.230835	0.177417	-0.495439	0.00243315	-0.783614	0.830805	-0.407411	0.416194	-1.05701	0.4312	0.529363	0.253173	0.245078	-0.497927	0.677704	-0.096176	-2.38593	1.37496	0.596754	0.534805	0.557715	-1.0594
	203	0.281824	-0.494851	0.258085	-1.14768	1.28028	-0.35129	0.246205	0.258969	-0.409663	-0.538644	0.370323	-0.0149359	-0.77526	0.781205	-0.038159	0.869933	0.870287	-0.823337	-0.867503	-1.08492	0.5579	0.523968
	204	0.447869	0.368431	-0.990616	-0.295811	0.524998	-0.297829	-1.01994	-0.198	0.755023	0.633831	-0.0837701	0.512965	-0.273462	-0.247928	-0.0338148	0.0444642	0.0950099	-0.0424166	-0.0643318	-0.00856275	0.0108715	-0.00208732
	205	0.754001	-0.762145	0.00906121	0.543829	-0.225175	-0.239045	-0.839597	-0.0152953	0.925576	0.799301	-0.720772	0.782771	-0.0285628	-0.76248	0.642489	-0.962489	0.696637	-0.213325	-0.237622	0.257933	-0.536065	0.263544
	206	0.0352669	-0.05184	0.0200642	0.0131067	8.79901e-05	-0.0116232	-0.0536538	-0.0377572	0.0831081	-0.0540759	0.0620221	-0.532824	-0.513617	1.04579	-0.345915	-0.277772	-0.229348	0.423025	0.418963	0.00511786	0.0154987	-0.0199139
	207	0.800697	-1.42677	0.758521	-1.4046	0.207142	1.01541	-1.00692	0.627439	0.768142	0.64712	-0.884285	-0.00661996	0.763618	-0.747926	-0.860633	0.0660599	0.116748	0.755026	-0.0431886	0.801301	0.0107792	-0.793774
	208	0.401174	1.03305	-1.74008	-0.01134	0.0103016	-0.00097456	0.587361	-0.212863	0.740026	-0.999639	-0.0988046	1.30066	-0.290206	-1.02706	-0.0161803	0.0626714	-0.666455	0.751754	-0.046506	-0.00172244	0.0131851	-0.0110006
	209	1.11991	0.322745	-1.75108	0.273131	-0.504395	0.29588	0.767707	-0.0301582	0.910579	-0.834169	-0.735807	-0.534521	0.261821	0.281206	0.635817	-0.969378	-0.0900888	-0.219977	0.554413	-0.00856275	0.0108715	-0.00208732
	210	-0.909088	0.482749	0.518113	-1.14768	1.28028	-0.35129	0.581274	-0.218941	-0.0721018	-0.196712	-0.104953	-0.00322578	-0.787257	0.781232	0.110082	0.193034	0.244558	-0.675549	0.0811255	-1.08669	-0.261301	1.3138
	211	-0.232756	0.429414	-0.238284	-0.850981	0.760474	-0.0597592	-0.707483	0.116606	0.252679	0.124982	0.226317	1.04256	-0.547103	-0.512481	0.972223	-0.622046	0.259531	0.115404	-0.703091	0.259701	0.283137	-0.526289
	212	0.541261	-0.960808	0.508303	0.273131	-0.504395	0.29588	0.772607	-0.837705	0.915515	-0.0200299	-0.730858	-0.278123	1.29416	-0.997953	-0.177711	-0.104106	-0.0545385	0.590715	-0.209789	-0.0103308	-0.80833	0.787746
	213	-1.11324	0.268789	1.02549	0.00243315	-0.783614	0.830805	0.414163	0.426656	-1.04645	0.441893	-0.27372	-0.00661996	0.763618	-0.747926	-0.723409	0.207741	-0.52043	0.115242	0.894304	-0.811586	0.0132774	0.780686
	214	-0.275158	1.08639	-0.983678	-0.564959	-0.543031	1.0742	1.06778	0.26943	-0.399107	-0.527951	-0.432761	-0.0149359	-0.77526	0.781205	0.127716	0.211242	-0.516907	0.118622	0.0989513	-0.814891	1.64937	-0.790068
	215	0.239421	0.16212	-0.487308	0.297578	-0.514608	0.285232	-0.383402	0.440165	-0.226824	0.455701	-0.260055	-0.532824	-0.513617	1.04579	-0.206362	0.696267	0.695477	-0.991028	-0.238751	0.257933	-0.536065	0.263544
	216	-0.181767	-0.242854	0.515241	1.12345	-0.470865	-0.487763	-0.0790639	-0.878215	-0.737351	0.747703	0.855496	-1.58201	0.797105	0.81034	-0.171039	-0.0972174	0.732188	0.597367	-1.00182	-0.281899	0.555494	-0.258805
	217	0.0309737	-0.0441914	0.0159988	0.000883324	0.00519481	-0.00629888	-0.0599543	-0.0466975	0.087895	-0.0419354	0.0611289	0.253173	0.245078	-0.497927	0.0205629	0.0552941	0.0502845	-0.0567649	-0.0675135	0.264773	-0.533751	0.254631
	218	0.243715	0.154471	-0.483243	0.542279	0.563634	-1.07615	0.917743	0.119636	0.255736	-0.68106	-0.584284	0.511268	0.501975	-1.01251	0.19311	-0.596509	-0.550183	0.891846	0.106905	-0.275059	0.557808	-0.267719
	219	0.286117	-0.5025	0.262151	-0.282038	-0.268918	0.53395	-0.222378	-0.21151	-0.064603	0.620023	-0.0974354	-0.274729	-0.256719	0.531205	0.50521	-0.274272	-0.225825	0.426405	-0.37639	0.264773	-0.533751	0.254631
	220	0.0180944	-0.0212455	0.00380252	0.531606	-0.220068	-0.23372	1.2225	-0.391185	-0.232099	-0.351489	-0.271034	-0.0283431	0.012176	0.016598	0.540351	-0.147362	0.0131743	-0.178031	-0.224569	-0.0154031	0.00855789	0.00682598
	221	-0.602956	-0.647828	1.51779	-0.294261	-0.263811	0.539275	-0.2452	0.578144	-0.0875943	-1.02154	0.693183	-0.274729	-0.256719	0.531205	0.264995	-0.476976	0.405556	-0.521108	0.237718	-0.00349049	-0.806016	0.778833
	222	0.239421	0.16212	-0.487308	-0.578733	0.250885	0.24242	-0.216291	-0.205432	0.747524	-0.182904	-0.0912874	-0.263018	-0.268717	0.531233	0.127716	0.211242	-0.516907	0.118622	0.0989513	-0.275059	0.557808	-0.267719
	223	-0.436911	0.215454	0.269088	-0.295811	0.524998	-0.297829	0.0961692	0.109174	0.24518	-0.691753	0.2188	0.782771	-0.0285628	-0.76248	0.50521	-0.274272	-0.225825	0.426405	-0.37639	0.264773	-0.533751	0.254631
	224	-0.020015	0.628077	-0.737526	0.000883324	0.00519481	-0.00629888	-1.04885	0.585575	-0.0800955	-0.204809	0.7007	-0.278123	1.29416	-0.997953	0.480904	-0.299368	-0.251086	-0.374418	0.39782	0.801301	0.0107792	-0.793774
	225	0.0266806	-0.0365428	0.0119334	-0.269815	-0.274025	0.528626	0.581274	-0.218941	-0.0721018	-0.196712	-0.104953	0.241463	0.257076	-0.497954	-0.363549	-0.29598	0.532117	-0.371146	0.401137	-0.283667	-0.263707	0.531028
	226	0.800697	-1.42677	0.758521	1.11122	-0.465758	-0.482439	-0.372414	-0.361304	0.59024	0.466914	-0.248958	-0.0183301	0.775616	-0.747954	0.264995	-0.476976	0.405556	-0.521108	0.237718	-0.811586	0.0132774	0.780686
	227	0.0309737	-0.0441914	0.0159988	1.39414	-0.191646	-1.02269	-0.726592	-0.714911	-0.572567	0.91462	1.02068	0.253173	0.245078	-0.497927	0.175476	-0.614716	0.211282	0.0976757	0.0890795	-0.809818	0.832479	-0.00914766
	228	0.0352669	-0.05184	0.0200642	0.0131067	8.79901e-05	-0.0116232	-1.7668	2.29815	-1.57598	-1.69089	2.43304	-0.0634735	0.0481696	0.0165154	3.00837	-0.179675	-0.743518	-0.961017	-1.0412	-0.035924	0.00161711	0.0335659
	229	-0.232756	0.429414	-0.238284	-0.580282	1.03969	-0.594684	0.588208	0.60042	-0.87111	0.619503	-0.911616	0.253173	0.245078	-0.497927	-0.0205244	0.888141	0.108822	-0.0291667	-0.849677	-0.281899	0.555494	-0.258805
	230	0.281824	-0.494851	0.258085	-0.01134	0.0103016	-0.00097456	-0.0662548	-0.0556379	0.0926818	-0.029795	0.0602357	0.241463	0.257076	-0.497954	-0.188728	0.714474	-0.0659874	-0.196857	-0.220925	0.259701	0.283137	-0.526289
	231	-0.22417	0.414117	-0.230153	0.000883324	0.00519481	-0.00629888	-1.02484	0.609546	0.750087	-0.180308	-0.0887185	0.253173	0.245078	-0.497927	0.666741	-0.107495	-0.837741	0.587444	-0.213107	-0.275059	0.557808	-0.267719
	232	-0.913381	0.490397	0.514047	0.788531	0.853067	-1.60042	-0.0725553	-0.0645782	0.0974687	-0.0176545	0.0593426	-0.0283431	0.012176	0.016598	-0.0881925	0.0336343	0.139735	-0.0280683	-0.0611502	-0.0154031	0.00855789	0.00682598
	233	-0.232756	0.429414	-0.238284	0.000883324	0.00519481	-0.00629888	0.407649	0.414853	-0.224749	-0.336753	-0.269359	-0.522811	0.249823	0.281234	-0.518462	0.37403	0.371119	-0.525586	0.244544	-0.00172244	0.0131851	-0.0110006
	234	0.754001	-0.762145	0.00906121	-0.308035	0.530105	-0.292505	-0.395236	0.42835	0.567248	-1.17465	0.54166	-0.276426	0.518719	-0.233374	-0.860633	0.0660599	0.116748	0.755026	-0.0431886	-0.276827	-0.261394	0.522115
	235	-0.696347	0.681411	0.0188709	-0.308035	0.530105	-0.292505	-0.222378	-0.21151	-0.064603	0.620023	-0.0974354	0.512965	-0.273462	-0.247928	-0.177711	-0.104106	-0.0545385	0.590715	-0.209789	0.257933	-0.536065	0.263544
	236	-0.454083	0.246049	0.252827	0.543829	-0.225175	-0.239045	-0.0662548	-0.0556379	0.0926818	-0.029795	0.0602357	-0.00492287	-0.0118196	0.016653	-0.0338148	0.0444642	0.0950099	-0.0424166	-0.0643318	-0.00172244	0.0131851	-0.0110006
	237	0.0138013	-0.0135969	-0.000262898	-0.0480101	0.0256221	0.0149984	-0.0851563	-0.0824589	0.107042	0.0066264	0.0575563	-0.0517634	0.0361717	0.0165429	-0.196948	0.0119745	0.229186	0.000628296	-0.0547869	-0.0290837	0.0039307	0.0246526
	238	0.0180944	-0.0212455	0.00380252	-0.0357867	0.0205153	0.00967408	-0.0788558	-0.0735185	0.102256	-0.00551406	0.0584494	-0.0400533	0.0241739	0.0165705	-0.14257	0.0228044	0.184461	-0.01372	-0.0579685	-0.0222434	0.00624429	0.0157393
	239	0.0352669	-0.05184	0.0200642	0.0131067	8.79901e-05	-0.0116232	0.42025	0.432733	-0.234323	-0.361034	-0.267572	0.00678726	-0.0238175	0.0166805	0.0749407	0.066124	0.00555917	-0.0711132	-0.0706951	0.00511786	0.0154987	-0.0199139
	240	0.958156	-0.548185	-0.498311	-0.566509	0.245778	0.237095	-0.390336	-0.379197	0.572185	-0.360514	0.546608	-0.544534	-0.501619	1.04576	-0.356931	0.540808	-0.240797	-0.364548	0.407827	-0.818427	0.0109638	0.789599
	241	-0.432617	0.207806	0.273154	-0.269815	-0.274025	0.528626	-0.20999	-0.196492	0.742738	-0.195044	-0.0903942	0.00678726	-0.0238175	0.0166805	-0.494156	0.399126	0.396381	0.275236	-0.529665	-0.269986	-0.25908	0.513202
	242	-0.441204	0.223103	0.265023	0.840524	-0.744978	0.0524858	0.275114	-0.524607	0.425456	0.299996	-0.414147	-0.00661996	0.763618	-0.747926	-0.177711	-0.104106	-0.0545385	0.590715	-0.209789	-0.00856275	0.0108715	-0.00208732
	243	-0.228463	0.421766	-0.234219	0.556053	-0.230282	-0.244369	-0.396424	-0.385275	-0.239943	0.442412	0.54046	1.04087	0.228335	-1.27706	-0.0294707	-0.781005	-0.680267	0.738504	0.738839	-0.0154031	0.00855789	0.00682598
	244	0.0180944	-0.0212455	0.00380252	0.569826	-1.0242	0.587411	0.10779	0.118127	0.268022	0.147815	-0.57766	0.00678726	-0.0238175	0.0166805	-0.14257	0.0228044	0.184461	-0.01372	-0.0579685	0.00511786	0.0154987	-0.0199139
	245	0.0733763	-0.701162	0.761393	-0.552736	-0.548138	1.06887	-0.227278	0.596037	-0.0695393	-0.194117	-0.102384	-1.06242	-0.239976	1.31034	0.480904	-0.299368	-0.251086	-0.374418	0.39782	-0.00856275	0.0108715	-0.00208732
	246	0.239421	0.16212	-0.487308	0.000883324	0.00519481	-0.00629888	-0.0599543	-0.0466975	0.087895	-0.0419354	0.0611289	-0.00492287	-0.0118196	0.016653	0.649107	-0.125702	-0.0762764	-0.206727	-0.230932	-0.00172244	0.0131851	-0.0110006
	247	-0.432617	0.207806	0.273154	0.283805	0.279308	-0.546548	-0.426526	0.386511	-0.225732	-0.323165	0.531939	0.264883	0.23308	-0.497899	-0.574442	0.497488	-0.0618956	-0.307154	0.420554	-0.268218	0.560121	-0.276632
	248	0.452162	0.360783	-0.98655	-0.580282	1.03969	-0.594684	-0.220978	0.604977	-0.0743261	-0.206257	-0.101491	-0.0149359	-0.77526	0.781205	0.103464	-0.643753	1.01747	-0.682147	0.0744354	-0.811586	0.0132774	0.780686
	249	-0.232756	0.429414	-0.238284	-1.14768	1.28028	-0.35129	-0.203269	0.620008	0.760643	-0.169615	-0.891802	-0.016633	0.000178209	0.0166255	-0.0338148	0.0444642	0.0950099	-0.0424166	-0.0643318	-1.08669	-0.261301	1.3138
	250	0.0733763	-0.701162	0.761393	0.285355	-0.509501	0.290556	0.42515	-0.374813	-0.229387	0.453105	-0.262624	-0.0183301	0.775616	-0.747954	0.635817	-0.969378	-0.0900888	-0.219977	0.554413	-0.0103308	-0.80833	0.787746
	251	0.94957	-0.532888	-0.506442	0.0131067	8.79901e-05	-0.0116232	-0.354705	-0.346274	1.42521	0.503555	-1.03927	-0.00492287	-0.0118196	0.016653	-0.256396	-0.140032	-0.0350744	-0.195759	0.567602	-0.269986	-0.25908	0.513202
	252	-0.020015	0.628077	-0.737526	-0.592506	1.0448	-0.58936	-0.707483	0.116606	0.252679	0.124982	0.226317	0.512965	-0.273462	-0.247928	-0.00950824	0.0695602	0.120271	0.758406	-0.838541	0.806374	-0.806108	-0.0128536
	253	0.958156	-0.548185	-0.498311	-0.0373366	0.809324	-0.82743	-0.0662548	-0.0556379	0.0926818	-0.029795	0.0602357	0.784468	-0.804001	0.00209898	-0.182109	1.55126	-0.838901	-0.190259	-0.214235	0.808142	0.0130928	-0.802687
	254	0.0223875	-0.0288941	0.00786795	0.0131067	8.79901e-05	-0.0116232	-0.0851563	-0.0824589	0.107042	0.0066264	0.0575563	-0.0400533	0.0241739	0.0165705	-0.251326	0.00114454	0.273911	0.0149766	-0.0516052	-0.00856275	0.0108715	-0.00208732
	255	0.239421	0.16212	-0.487308	-1.14768	1.28028	-0.35129	0.599195	-0.201048	-0.0540468	0.630716	-0.900519	-0.264716	0.506721	-0.233346	-0.213034	0.689378	-0.0912487	-0.99768	0.553285	-0.548395	1.10243	-0.524437
	256	0.0223875	-0.0288941	0.00786795	-0.0235634	0.0154084	0.00434976	-0.0725553	-0.0645782	0.0974687	-0.0176545	0.0593426	-0.547929	1.04926	-0.4834	-0.0881925	0.0336343	0.139735	-0.0280683	-0.0611502	-0.0154031	0.00855789	0.00682598
	257	0.239421	0.16212	-0.487308	0.285355	-0.509501	0.290556	-0.0599543	-0.0466975	0.087895	-0.0419354	0.0611289	-0.00492287	-0.0118196	0.016653	0.0205629	0.0552941	0.0502845	-0.0567649	-0.0675135	-0.00172244	0.0131851	-0.0110006
	258	0.0266806	-0.0365428	0.0119334	-0.01134	0.0103016	-0.00097456	-0.227278	0.596037	-0.0695393	-0.194117	-0.102384	-0.00322578	-0.787257	0.781232	0.649107	-0.125702	-0.0762764	-0.206727	-0.230932	0.801301	0.0107792	-0.793774
	259	0.0223875	-0.0288941	0.00786795	-0.0235634	0.0154084	0.00434976	0.400928	-0.401646	-0.242655	-0.362182	0.53205	0.501255	-0.261465	-0.247955	0.278285	0.366701	0.419368	-0.507858	-0.547627	-0.0154031	0.00855789	0.00682598
	260	-0.394508	-0.441517	1.01448	-0.564959	-0.543031	1.0742	0.396241	0.408763	-1.06451	-0.385535	0.521846	0.772758	-0.792003	0.00207146	0.821654	-0.777505	-0.676744	0.741884	-0.0565136	0.257933	-0.536065	0.263544
	261	0.00950815	-0.00594822	-0.00432832	-0.566509	0.245778	0.237095	0.42515	-0.374813	-0.229387	0.453105	-0.262624	0.241463	0.257076	-0.497954	0.29592	0.384908	-0.342097	0.286313	-0.529801	0.257933	-0.536065	0.263544
	262	0.447869	0.368431	-0.990616	-0.308035	0.530105	-0.292505	0.233183	-0.566471	-0.422781	-0.551933	1.17084	-0.276426	0.518719	-0.233374	-0.202018	-0.129202	-0.0797998	-0.210107	0.56442	-0.269986	-0.25908	0.513202
	263	0.0352669	-0.05184	0.0200642	0.838974	0.043831	-0.784618	0.73761	-0.0602069	-0.731731	-0.0557438	0.0474636	0.25487	-0.53036	0.266652	0.865016	0.0519057	-0.732918	-0.0600367	-0.0708309	-0.00349049	-0.806016	0.778833
	264	0.235128	0.169769	-0.491374	-0.01134	0.0103016	-0.00097456	-0.71847	0.918075	-0.564385	0.113769	0.215221	-0.274729	-0.256719	0.531205	0.343679	-0.44105	0.386092	0.265366	-0.539673	-0.276827	-0.261394	0.522115
	265	0.230835	0.177417	-0.495439	-0.0235634	0.0154084	0.00434976	0.10149	0.109187	0.272809	0.159956	-0.578553	0.501255	-0.261465	-0.247955	-0.387002	0.555074	-0.170811	0.450623	-0.3632	-0.0154031	0.00855789	0.00682598
	266	1.42604	-0.807831	-0.751401	-0.566509	0.245778	0.237095	-0.216291	-0.205432	0.747524	-0.182904	-0.0912874	0.253173	0.245078	-0.497927	-0.500828	0.392238	-0.390346	0.268584	0.26237	1.34113	-1.08078	-0.271424
	267	0.485979	-0.280891	-0.249287	0.0131067	8.79901e-05	-0.0116232	-0.0536538	-0.0377572	0.0831081	-0.0540759	0.0620221	0.00678726	-0.0238175	0.0166805	0.0749407	0.066124	0.00555917	-0.0711132	-0.0706951	0.00511786	0.0154987	-0.0199139
	268	0.745415	-0.746848	0.000930371	1.099	-0.460652	-0.477115	-0.557447	0.2664	-0.402164	0.278091	0.37784	0.512965	-0.273462	-0.247928	0.480904	-0.299368	-0.251086	-0.374418	0.39782	-0.00856275	0.0108715	-0.00208732
	269	-0.436911	0.215454	0.269088	0.0146565	-0.788721	0.825481	-0.0839637	-0.0706683	-0.742287	-0.0664367	0.850547	0.501255	-0.261465	-0.247955	-0.561824	-0.45538	0.427294	0.276335	0.258862	-0.548395	1.10243	-0.524437
	270	0.0266806	-0.0365428	0.0119334	0.826751	0.0489378	-0.779294	-0.546459	-0.535069	0.4149	0.289303	0.388937	-0.016633	0.000178209	0.0166255	0.258323	-0.483864	-0.38117	-0.52776	1.02975	-1.35319	0.285635	1.04817
	271	0.958156	-0.548185	-0.498311	1.67861	-0.706342	-0.725833	0.259227	1.08441	-0.396544	-0.525356	-0.430192	-1.06412	0.535462	0.545759	-0.716737	0.21463	0.266296	0.121894	0.102269	-0.543323	0.285542	0.256484
	272	0.00950815	-0.00594822	-0.00432832	0.0131067	8.79901e-05	-0.0116232	-1.62834	-1.62581	1.78749	3.30524	-1.49546	0.00678726	-0.0238175	0.0166805	-0.251326	0.00114454	0.273911	0.0149766	-0.0516052	1.34467	0.557623	-1.85109
	273	-1.15994	0.933408	0.276026	-0.552736	-0.548138	1.06887	-0.546459	-0.535069	0.4149	0.289303	0.388937	0.251476	1.02052	-1.26251	-0.70572	-0.60395	0.277745	0.909466	0.113404	4.56063e-05	0.832386	-0.800834
	274	0.0266806	-0.0365428	0.0119334	-0.294261	-0.263811	0.539275	0.0961692	0.109174	0.24518	-0.691753	0.2188	-0.00661996	0.763618	-0.747926	0.134388	0.21813	0.26982	0.125274	-0.693084	-0.00856275	0.0108715	-0.00208732
	275	-0.228463	0.421766	-0.234219	-0.308035	0.530105	-0.292505	-0.857519	-0.0331881	0.907521	-0.0281271	0.0747942	0.264883	0.23308	-0.497899	-0.544189	-0.437173	-0.334171	1.07051	0.276687	-0.0103308	-0.80833	0.787746
	276	0.0352669	-0.05184	0.0200642	0.0131067	8.79901e-05	-0.0116232	-0.0536538	-0.0377572	0.0831081	-0.0540759	0.0620221	0.00678726	-0.0238175	0.0166805	0.0749407	0.066124	0.00555917	-0.0711132	-0.0706951	0.00511786	0.0154987	-0.0199139
	277	0.0776694	-0.708811	0.765458	-0.850981	0.760474	-0.0597592	1.06638	-0.547057	-0.389383	0.298329	-0.428705	-0.273032	-1.03216	1.29578	-0.0338148	0.0444642	0.0950099	-0.0424166	-0.0643318	0.801301	0.0107792	-0.793774
	278	-0.135071	-0.907474	1.2647	-0.580282	1.03969	-0.594684	1.2288	-0.382245	-0.236885	-0.36363	-0.270141	-0.532824	-0.513617	1.04579	-0.70572	-0.60395	0.277745	0.909466	0.113404	-0.816659	0.830165	-0.000234371
	279	1.1242	0.315097	-1.74701	0.826751	0.0489378	-0.779294	-0.0839637	-0.0706683	-0.742287	-0.0664367	0.850547	-0.263018	-0.268717	0.531233	-0.507446	-0.44455	0.382568	0.261986	0.25568	-0.809818	0.832479	-0.00914766
	280	-0.95149	1.13972	-0.227281	0.568276	-0.235389	-0.249693	0.252293	0.265046	0.402465	-1.34157	0.376471	-0.276426	0.518719	-0.233374	-0.730027	-0.629046	0.252484	0.108644	0.887614	0.534805	0.557715	-1.0594
	281	0.0733763	-0.701162	0.761393	0.299128	-1.30342	1.12234	-0.371226	0.452321	1.39743	-1.15015	-0.247759	-0.0183301	0.775616	-0.747954	0.127716	0.211242	-0.516907	0.118622	0.0989513	-0.00856275	0.0108715	-0.00208732
	282	0.0776694	-0.708811	0.765458	0.840524	-0.744978	0.0524858	-1.02974	1.41709	0.745151	-0.994448	-0.0936669	-1.06242	-0.239976	1.31034	-0.561824	-0.45538	0.427294	0.276335	0.258862	0.799533	-0.808422	-0.00394026
	283	0.32852	-1.15947	1.00754	0.556053	-0.230282	-0.244369	0.0947686	-0.707313	0.254903	0.134527	0.222855	-0.264716	0.506721	-0.233346	-0.70572	-0.60395	0.277745	0.909466	0.113404	-0.811586	0.0132774	0.780686
	284	1.1709	-0.349523	-0.997553	-0.580282	1.03969	-0.594684	0.251105	-0.548578	-0.404726	0.275495	0.375272	-0.00492287	-0.0118196	0.016653	-0.37684	-1.13966	0.518304	-0.384396	1.18648	-0.268218	0.560121	-0.276632
	285	0.452162	0.360783	-0.98655	-1.1339	0.486362	0.48049	-0.74248	0.894104	-1.39457	0.0892681	1.00464	1.04256	-0.547103	-0.512481	-0.0581214	0.0193682	0.0697487	-0.843239	0.709878	0.259701	0.283137	-0.526289
	286	-0.394508	-0.441517	1.01448	0.840524	-0.744978	0.0524858	0.433272	1.25817	-0.221204	-0.347745	-1.06809	0.251476	1.02052	-1.26251	0.271613	0.359812	-0.367358	-0.51451	0.244409	-0.275059	0.557808	-0.267719
	287	-0.436911	0.215454	0.269088	0.257808	1.07833	-1.373	-0.689561	0.134499	0.270734	0.95241	-0.569249	0.514663	-1.0489	0.516651	0.0967915	-0.650642	0.230746	-0.688798	0.866471	-0.0103308	-0.80833	0.787746
	288	0.0776694	-0.708811	0.765458	-0.552736	-0.548138	1.06887	-0.0709419	0.754771	-0.729169	-0.053148	0.0500324	0.25487	-0.53036	0.266652	0.649107	-0.125702	-0.0762764	-0.206727	-0.230932	-1.61968	0.832571	0.782539
	289	0.332813	-1.16712	1.01161	0.826751	0.0489378	-0.779294	-0.568435	1.06787	-1.21923	0.266878	0.366744	-1.05241	0.523464	0.545787	-0.494156	0.399126	0.396381	0.275236	-0.529665	-0.541555	1.10474	-0.53335
	290	-0.692054	0.673763	0.0229364	-0.592506	1.0448	-0.58936	0.568252	-1.04438	-0.0852206	-0.210001	0.695562	0.511268	0.501975	-1.01251	1.0222	1.04415	-0.569557	-0.679919	-0.710719	0.266541	0.28545	-0.535203
	291	0.447869	0.368431	-0.990616	-1.14768	1.28028	-0.35129	-0.881528	-0.0571589	0.0773388	-0.0526283	0.864213	0.512965	-0.273462	-0.247928	0.404675	0.406568	-0.431548	0.257616	-0.536164	-0.276827	-0.261394	0.522115
	292	0.0266806	-0.0365428	0.0119334	0.273131	-0.504395	0.29588	0.581274	-0.218941	-0.0721018	-0.196712	-0.104953	-0.263018	-0.268717	0.531233	-0.164421	0.73957	-0.0407262	0.603965	-0.995134	0.264773	-0.533751	0.254631
	293	0.0309737	-0.0441914	0.0159988	0.285355	-0.509501	0.290556	-0.232178	1.40358	-0.0744756	-1.00826	-0.107332	0.26658	-0.542358	0.26668	-0.559549	1.20688	0.429657	-0.497988	-0.537619	-0.278595	-1.08059	1.31195
	294	0.0352669	-0.05184	0.0200642	0.852747	-0.750085	0.0471615	-0.290145	-1.09956	-0.0994712	-1.0117	2.29153	0.00678726	-0.0238175	0.0166805	-0.74161	0.279577	-1.11666	3.34058	-1.40414	0.541646	0.560029	-1.06832
	295	0.0266806	-0.0365428	0.0119334	0.0131067	8.79901e-05	-0.0116232	-0.0483331	-0.037745	0.110737	0.797633	-0.735331	-0.804327	0.0169214	0.795759	-0.256396	-0.140032	-0.0350744	-0.195759	0.567602	0.264773	-0.533751	0.254631
	296	-0.181767	-0.242854	0.515241	0.000883324	0.00519481	-0.00629888	-0.0599543	-0.0466975	0.087895	-0.0419354	0.0611289	-0.016633	0.000178209	0.0166255	0.0205629	0.0552941	0.0502845	-0.0567649	-0.0675135	0.00511786	0.0154987	-0.0199139
	297	-0.228463	0.421766	-0.234219	-0.0235634	0.0154084	0.00434976	-0.407624	0.413332	-0.240092	-0.359586	0.534618	-0.288136	0.530716	-0.233401	-0.177711	-0.104106	-0.0545385	0.590715	-0.209789	-0.0067947	0.830073	-0.791921
	298	0.0352669	-0.05184	0.0200642	-0.295811	0.524998	-0.297829	0.581274	-0.218941	-0.0721018	-0.196712	-0.104953	-0.00492287	-0.0118196	0.016653	-0.895956	0.859544	0.0800377	-0.833369	0.719885	-0.00172244	0.0131851	-0.0110006
	299	0.703013	-0.0898771	-0.744464	0.273131	-0.504395	0.29588	-0.0489668	-0.848166	0.904959	-0.0307228	0.0722254	0.241463	0.257076	-0.497954	0.450832	-0.285102	-0.181099	0.440753	-0.373208	-0.550163	0.283229	0.265397
	300	0.281824	-0.494851	0.258085	0.00243315	-0.783614	0.830805	-0.707483	0.116606	0.252679	0.124982	0.226317	-0.00492287	-0.0118196	0.016653	-0.0338148	0.0444642	0.0950099	-0.0424166	-0.0643318	-0.00856275	0.0108715	-0.00208732
	301	-0.181767	-0.242854	0.515241	-0.01134	0.0103016	-0.00097456	-0.0662548	-0.0556379	0.0926818	-0.029795	0.0602357	-0.016633	0.000178209	0.0166255	-0.0338148	0.0444642	0.0950099	-0.0424166	-0.0643318	-0.00856275	0.0108715	-0.00208732
	302	-0.228463	0.421766	-0.234219	-0.0251132	0.804217	-0.832754	-0.389702	0.431225	-0.222037	0.467842	-0.260948	-0.276426	0.518719	-0.233374	0.0205629	0.0552941	0.0502845	-0.0567649	-0.0675135	0.264773	-0.533751	0.254631
	303	0.0352669	-0.05184	0.0200642	0.0131067	8.79901e-05	-0.0116232	-0.0536538	-0.0377572	0.0831081	-0.0540759	0.0620221	0.00678726	-0.0238175	0.0166805	0.0749407	0.066124	0.00555917	-0.0711132	-0.0706951	0.00511786	0.0154987	-0.0199139
	304	0.0309737	-0.0441914	0.0159988	-1.14768	1.28028	-0.35129	-0.863606	-0.039266	0.0953938	0.7748	0.0686461	-0.547929	1.04926	-0.4834	-0.57284	0.3632	0.415845	-0.511238	0.247726	-0.0103308	-0.80833	0.787746
	305	0.0223875	-0.0288941	0.00786795	0.0131067	8.79901e-05	-0.0116232	-0.0599543	-0.0466975	0.087895	-0.0419354	0.0611289	-0.00492287	-0.0118196	0.016653	0.243144	0.23979	0.180369	0.0965773	-0.699447	0.00511786	0.0154987	-0.0199139
	306	0.0266806	-0.0365428	0.0119334	0.285355	-0.509501	0.290556	-0.061355	-0.863185	0.0976181	0.784344	0.0651841	0.514663	-1.0489	0.516651	-0.500828	0.392238	-0.390346	0.268584	0.26237	1.0678	-0.536157	-0.528142
	307	0.749708	-0.754497	0.00499579	0.273131	-0.504395	0.29588	-0.407624	0.413332	-0.240092	-0.359586	0.534618	0.512965	-0.273462	-0.247928	-0.494156	0.399126	0.396381	0.275236	-0.529665	-0.00856275	0.0108715	-0.00208732
	308	-0.22417	0.414117	-0.230153	0.543829	-0.225175	-0.239045	-0.251288	0.572066	-0.899722	-0.218618	0.687035	-0.0183301	0.775616	-0.747954	-0.363549	-0.29598	0.532117	-0.371146	0.401137	0.259701	0.283137	-0.526289
	309	-0.241342	0.444711	-0.246415	-0.332481	0.540318	-0.281856	-0.396003	0.422284	-0.21725	0.479982	-0.261841	-0.299846	0.542714	-0.233429	-0.0881925	0.0336343	0.139735	-0.0280683	-0.0611502	-0.550163	0.283229	0.265397
	310	-0.441204	0.223103	0.265023	0.0131067	8.79901e-05	-0.0116232	-0.533438	0.290371	0.428018	0.302592	-0.411578	0.264883	0.23308	-0.497899	-0.435561	-0.325017	1.33831	-1.15097	0.386493	-0.00172244	0.0131851	-0.0110006
	311	0.0309737	-0.0441914	0.0159988	0.000883324	0.00519481	-0.00629888	-0.0599543	-0.0466975	0.087895	-0.0419354	0.0611289	-0.016633	0.000178209	0.0166255	-0.0338148	0.0444642	0.0950099	-0.0424166	-0.0643318	-0.00856275	0.0108715	-0.00208732
	312	0.0309737	-0.0441914	0.0159988	0.000883324	0.00519481	-0.00629888	-0.0599543	-0.0466975	0.087895	-0.0419354	0.0611289	-0.00492287	-0.0118196	0.016653	0.0205629	0.0552941	0.0502845	-0.0567649	-0.0675135	-0.00172244	0.0131851	-0.0110006
	313	0.0266806	-0.0365428	0.0119334	0.000883324	0.00519481	-0.00629888	-0.0599543	-0.0466975	0.087895	-0.0419354	0.0611289	-0.00492287	-0.0118196	0.016653	0.0205629	0.0552941	0.0502845	-0.0567649	-0.0675135	-0.00172244	0.0131851	-0.0110006
	314	0.0309737	-0.0441914	0.0159988	-0.295811	0.524998	-0.297829	-0.396424	-0.385275	-0.239943	0.442412	0.54046	-0.276426	0.518719	-0.233374	-0.332624	0.565904	-0.215536	0.436275	-0.366382	-0.543323	0.285542	0.256484
	315	-0.232756	0.429414	-0.238284	0.568276	-0.235389	-0.249693	0.41395	0.423793	-0.229536	-0.348893	-0.268465	-0.00492287	-0.0118196	0.016653	-0.225417	-0.108047	0.776913	0.611715	-0.998643	-0.268218	0.560121	-0.276632
	316	-0.909088	0.482749	0.518113	0.000883324	0.00519481	-0.00629888	-0.713783	0.107666	0.257465	0.137122	0.225424	0.241463	0.257076	-0.497954	0.422182	0.515271	0.568917	-1.14099	-0.402169	0.251093	-0.538378	0.272457
	317	-0.228463	0.421766	-0.234219	0.556053	-0.230282	-0.244369	-0.227278	0.596037	-0.0695393	-0.194117	-0.102384	-0.00492287	-0.0118196	0.016653	0.50521	-0.274272	-0.225825	0.426405	-0.37639	0.526197	-0.263799	-0.260658
	318	0.0352669	-0.05184	0.0200642	0.0131067	8.79901e-05	-0.0116232	0.574973	-0.227882	-0.067315	-0.184572	-0.105846	0.00678726	-0.0238175	0.0166805	0.594729	-0.136532	-0.031551	-0.192379	-0.227751	0.00511786	0.0154987	-0.0199139
	319	0.0776694	-0.708811	0.765458	-0.580282	1.03969	-0.594684	-0.359392	0.464136	0.603358	0.480202	-1.04947	0.25487	-0.53036	0.266652	-1.33426	-0.422954	0.404306	1.05943	0.276823	-0.543323	0.285542	0.256484
	320	0.541261	-0.960808	0.508303	-0.295811	0.524998	-0.297829	-0.238266	1.39751	-0.886603	-0.205329	-0.11348	-0.276426	0.518719	-0.233374	-0.345915	-0.277772	-0.229348	0.423025	0.418963	-0.00349049	-0.806016	0.778833
	321	0.915753	0.108786	-1.24371	-0.849431	-0.0283346	0.777345	-1.366	1.08138	-0.399601	0.280687	0.380409	-0.534521	0.261821	0.281206	0.799622	0.859656	-0.699642	-0.833261	-0.0787849	-0.278595	-1.08059	1.31195
	322	0.0266806	-0.0365428	0.0119334	0.826751	0.0489378	-0.779294	-0.217479	-1.01906	-0.0596667	1.43416	-0.092487	0.772758	-0.792003	0.00207146	0.662397	0.717975	-0.062464	-0.193477	-1.01628	-0.816659	0.830165	-0.000234371
	323	-0.22417	0.414117	-0.230153	0.271581	0.284414	-0.541224	0.575186	-0.225019	-0.884229	0.606214	-0.111101	-0.016633	0.000178209	0.0166255	0.810638	0.0410758	-0.688193	-0.0456884	-0.0676492	0.266541	0.28545	-0.535203
	324	-0.441204	0.223103	0.265023	0.840524	-0.744978	0.0524858	-1.03093	0.603468	-0.0620404	0.622618	-0.0948666	-0.276426	0.518719	-0.233374	1.17484	-1.28811	-0.410924	0.248844	0.242355	0.259701	0.283137	-0.526289
	325	0.0733763	-0.701162	0.761393	1.40792	-0.985561	-0.190909	-0.0902642	-0.0796086	-0.737501	-0.0542962	0.849654	0.771061	-0.016565	-0.762508	-0.160077	-0.0858988	-0.816003	1.38489	-0.191963	0.266541	0.28545	-0.535203
	326	0.498858	-0.303837	-0.237091	0.568276	-0.235389	-0.249693	-0.545059	0.281418	0.405177	-0.536976	0.384882	0.00678726	-0.0238175	0.0166805	-0.320188	0.533431	0.475942	-1.17307	0.38682	-0.536482	0.287856	0.24757
	327	0.494565	-0.296188	-0.241156	0.259358	0.289521	-0.535899	-0.383402	0.440165	-0.226824	0.455701	-0.260055	-0.00492287	-0.0118196	0.016653	-0.494156	0.399126	0.396381	0.275236	-0.529665	-0.543323	0.285542	0.256484
	328	0.0352669	-0.05184	0.0200642	0.0131067	8.79901e-05	-0.0116232	-0.222378	-0.21151	-0.064603	0.620023	-0.0974354	0.00678726	-0.0238175	0.0166805	-0.0471052	-0.799212	0.0811976	-0.0556664	0.721013	-0.00856275	0.0108715	-0.00208732
	329	0.281824	-0.494851	0.258085	-0.863204	0.765581	-0.0544349	0.431238	-0.368735	0.582741	-0.349821	-0.256476	-0.274729	-0.256719	0.531205	-0.723409	0.207741	-0.52043	0.115242	0.894304	0.533037	-0.261486	-0.269572
	330	0.235128	0.169769	-0.491374	-0.849431	-0.0283346	0.777345	-0.696074	0.122696	1.09243	0.173764	-0.564887	-0.299846	0.542714	-0.233429	1.20998	-1.1612	-0.171924	-0.355591	0.394176	0.794461	0.0084656	-0.78486
	331	-0.232756	0.429414	-0.238284	0.543829	-0.225175	-0.239045	-0.222591	-0.214372	0.752311	-0.170764	-0.0921805	-0.0300402	0.787614	-0.747981	-0.0771763	-0.784946	0.151184	0.759504	-0.0500145	-0.281899	0.555494	-0.258805
	332	-0.18606	-0.235205	0.511175	0.260908	-0.499288	0.301204	-0.233579	0.587097	-0.0647524	-0.181976	-0.103277	0.23145	-0.506364	0.266597	-0.0771763	-0.784946	0.151184	0.759504	-0.0500145	0.251093	-0.538378	0.272457
	333	0.541261	-0.960808	0.508303	0.259358	0.289521	-0.535899	-0.713571	0.110528	-0.559449	0.927909	0.220169	-0.792617	0.00492355	0.795786	-0.177711	-0.104106	-0.0545385	0.590715	-0.209789	0.526197	-0.263799	-0.260658
	334	0.286117	-0.5025	0.262151	0.568276	-0.235389	-0.249693	0.246205	0.258969	-0.409663	-0.538644	0.370323	-0.264716	0.506721	-0.233346	0.666741	-0.107495	-0.837741	0.587444	-0.213107	-0.00172244	0.0131851	-0.0110006
	335	0.0223875	-0.0288941	0.00786795	-0.580282	1.03969	-0.594684	-0.372414	-0.361304	0.59024	0.466914	-0.248958	0.512965	-0.273462	-0.247928	-0.568496	-0.462269	-0.359433	0.269683	1.0509	-0.00172244	0.0131851	-0.0110006
	336	-0.228463	0.421766	-0.234219	-0.566509	0.245778	0.237095	0.270215	0.282939	0.42052	-0.514143	-0.419095	1.30236	-1.06564	-0.262482	-0.70572	-0.60395	0.277745	0.909466	0.113404	0.266541	0.28545	-0.535203
	337	0.0352669	-0.05184	0.0200642	0.0131067	8.79901e-05	-0.0116232	-0.0536538	-0.0377572	0.0831081	-0.0540759	0.0620221	-0.00492287	-0.0118196	0.016653	-0.291537	-0.266942	-0.274074	0.408677	0.415781	0.00511786	0.0154987	-0.0199139
	338	1.88105	-1.04453	-1.01669	0.8283	-0.739871	0.0578101	0.41395	0.423793	-0.229536	-0.348893	-0.268465	0.00678726	-0.0238175	0.0166805	-0.544189	-0.437173	-0.334171	1.07051	0.276687	0.00511786	0.0154987	-0.0199139
	339	0.0309737	-0.0441914	0.0159988	0.000883324	0.00519481	-0.00629888	0.240117	0.252891	-1.22179	0.264283	0.364175	0.253173	0.245078	-0.497927	0.0205629	0.0552941	0.0502845	-0.0567649	-0.0675135	-0.00172244	0.0131851	-0.0110006
	340	0.286117	-0.5025	0.262151	0.299128	-1.30342	1.12234	-0.222378	-0.21151	-0.064603	0.620023	-0.0974354	0.511268	0.501975	-1.01251	0.29592	0.384908	-0.342097	0.286313	-0.529801	-0.281899	0.555494	-0.258805
	341	0.281824	-0.494851	0.258085	0.259358	0.289521	-0.535899	-0.894129	-0.0750396	0.0869125	-0.0283474	0.862426	-0.016633	0.000178209	0.0166255	-0.375986	-0.263506	-0.159362	1.2382	-0.352065	-0.00856275	0.0108715	-0.00208732
	342	0.494565	-0.296188	-0.241156	0.568276	-0.235389	-0.249693	-1.53046	-0.710342	0.251846	0.940569	1.03346	-0.00492287	-0.0118196	0.016653	-0.937043	1.69239	0.138575	-0.805771	-0.0622783	-0.0154031	0.00855789	0.00682598
	343	0.0309737	-0.0441914	0.0159988	0.283805	0.279308	-0.546548	0.120391	0.136008	0.258448	0.123534	-0.575873	0.00678726	-0.0238175	0.0166805	-0.607981	0.23629	0.176845	0.0931974	0.0959054	0.00511786	0.0154987	-0.0199139
	344	1.26429	-1.67876	0.501365	-0.01134	0.0103016	-0.00097456	0.0961692	0.109174	0.24518	-0.691753	0.2188	-0.274729	-0.256719	0.531205	0.799622	0.859656	-0.699642	-0.833261	-0.0787849	-0.0103308	-0.80833	0.787746
	345	0.749708	-0.754497	0.00499579	-0.592506	1.0448	-0.58936	1.2288	-0.382245	-0.236885	-0.36363	-0.270141	-0.274729	-0.256719	0.531205	-0.0404869	0.0375754	-0.691716	-0.0490683	0.727703	-0.00856275	0.0108715	-0.00208732
	346	0.0352669	-0.05184	0.0200642	0.0131067	8.79901e-05	-0.0116232	-1.0002	1.44394	0.786048	0.672549	-1.68569	0.00678726	-0.0238175	0.0166805	-0.196948	0.0119745	0.229186	0.000628296	-0.0547869	0.00511786	0.0154987	-0.0199139
	347	0.120072	-1.36578	1.51085	0.000883324	0.00519481	-0.00629888	-0.0408447	0.78482	0.913141	-0.831573	-0.733238	-0.276426	0.518719	-0.233374	-0.232089	-0.114936	-0.00981317	0.605064	-0.206607	-0.269986	-0.25908	0.513202
	348	0.796404	-1.41912	0.754455	0.852747	-0.750085	0.0471615	-0.20999	-0.196492	0.742738	-0.195044	-0.0903942	0.25487	-0.53036	0.266652	0.433144	0.52659	-0.979274	-0.353471	0.407692	-0.0067947	0.830073	-0.791921
	349	0.0352669	-0.05184	0.0200642	0.0131067	8.79901e-05	-0.0116232	-0.0536538	-0.0377572	0.0831081	-0.0540759	0.0620221	0.00678726	-0.0238175	0.0166805	0.0749407	0.066124	0.00555917	-0.0711132	-0.0706951	0.00511786	0.0154987	-0.0199139
	350	0.703013	-0.0898771	-0.744464	-0.0235634	0.0154084	0.00434976	0.0835682	0.0912938	0.254753	-0.667472	0.217014	-0.298149	-0.232724	0.53115	0.223907	0.355871	0.464093	-0.49351	-0.544445	-0.550163	0.283229	0.265397
	351	0.0352669	-0.05184	0.0200642	0.271581	0.284414	-0.541224	-0.390123	-0.376334	-0.24473	0.430272	0.541353	-0.522811	0.249823	0.281234	-0.0354168	0.178752	-0.38273	0.161667	0.108496	-0.00172244	0.0131851	-0.0110006
	352	-0.441204	0.223103	0.265023	-0.580282	1.03969	-0.594684	0.275114	-0.524607	0.425456	0.299996	-0.414147	0.772758	-0.792003	0.00207146	0.264941	0.352923	-1.15408	-0.521162	1.03644	0.531269	-1.08069	0.520262
	353	0.0733763	-0.701162	0.761393	-0.0251132	0.804217	-0.832754	-0.0532329	0.769802	0.105801	-0.0165064	-0.740279	-0.016633	0.000178209	0.0166255	-0.0338148	0.0444642	0.0950099	-0.0424166	-0.0643318	-0.00856275	0.0108715	-0.00208732
	354	0.447869	0.368431	-0.990616	-1.12013	-0.307554	1.31227	-0.217479	-1.01906	-0.0596667	1.43416	-0.092487	0.241463	0.257076	-0.497954	0.965551	-0.628934	-0.527195	0.108752	0.0889438	-0.545091	-0.533659	1.04632
	355	0.0266806	-0.0365428	0.0119334	-0.837207	-0.0334414	0.77202	-1.19399	-0.371765	0.579683	0.456221	0.554125	-0.00492287	-0.0118196	0.016653	0.110082	0.193034	0.244558	-0.675549	0.0811255	-0.00172244	0.0131851	-0.0110006
	356	-1.11324	0.268789	1.02549	0.271581	0.284414	-0.541224	0.083781	0.0941562	-0.562161	0.123314	0.211759	-0.532824	-0.513617	1.04579	-0.339296	0.559015	-1.00226	0.429623	0.425653	-0.00856275	0.0108715	-0.00208732
	357	-0.432617	0.207806	0.273154	0.0131067	8.79901e-05	-0.0116232	-0.55276	-0.544009	0.419687	0.301444	0.388044	-0.00492287	-0.0118196	0.016653	-0.202018	-0.129202	-0.0797998	-0.210107	0.56442	-0.269986	-0.25908	0.513202
	Outer Model Residual Correlation
		aod1	aod2	aod3	dc1	dc2	dc3	rm1	rm2	rm3	rm4	rm5	sd1	sd2	sd3	tdbp1	tdbp2	tdbp3	tdbp4	tdbp5	tp1	tp2	tp3
	aod1	1	-0.605695	-0.419386	0.081039	-0.0719288	0.000182348	0.00117548	-0.0357361	-0.0432483	0.0247926	0.0487861	0.0250078	-0.0102374	-0.0131833	-0.0055831	0.0601907	-0.0823851	0.00524213	0.0253603	0.028354	-0.0531964	0.0207931
	aod2	-0.605695	1	-0.46832	-0.159743	0.147196	-0.00628022	-0.0500345	0.049684	0.0452084	-0.057693	0.0122818	0.0588825	-0.027036	-0.0284433	0.107518	-0.0478563	0.0430519	-0.0719904	-0.0355815	0.0278467	0.0429448	-0.0658961
	aod3	-0.419386	-0.46832	1	0.0922634	-0.0880636	0.0069626	0.0557789	-0.0170022	-0.00355436	0.0382916	-0.0681854	-0.0949479	0.0422131	0.0470899	-0.116467	-0.0122379	0.0423644	0.0763126	0.0124342	-0.063255	0.0100748	0.0520916
	dc1	0.081039	-0.159743	0.0922634	1	-0.535988	-0.382543	0.0337663	-0.048114	-0.0382508	0.0173135	0.0313784	-0.0801042	0.0373253	0.0382112	-0.0182563	-0.0194656	0.00512738	0.0535788	-0.0197084	0.0232793	0.0932192	-0.107064
	dc2	-0.0719288	0.147196	-0.0880636	-0.535988	1	-0.574973	0.0156475	0.0293391	0.0201665	0.0279229	-0.0851601	0.0886584	-0.112702	0.0209757	-0.0644394	0.0794389	-0.000283761	-0.0556864	0.0450638	-0.105169	-0.00810736	0.10915
	dc3	0.000182348	-0.00628022	0.0069626	-0.382543	-0.574973	1	-0.0498492	0.0145198	0.0149997	-0.0473385	0.0627908	-0.0193975	0.0871698	-0.0599882	0.0882167	-0.0680747	-0.00465859	0.00901905	-0.0302185	0.0925387	-0.0814696	-0.0156963
	rm1	0.00117548	-0.0500345	0.0557789	0.0337663	0.0156475	-0.0498492	1	-0.278611	-0.294507	-0.206603	-0.258519	-0.00324194	-0.07884	0.0727544	0.0242136	-0.0916992	-0.0877256	0.0887192	0.0538482	0.0172079	0.0233821	-0.0378591
	rm2	-0.0357361	0.049684	-0.0170022	-0.048114	0.0293391	0.0145198	-0.278611	1	-0.147194	-0.419304	-0.182853	0.0446612	-0.0276495	-0.0152433	-0.00836951	0.0437944	0.10342	-0.081163	-0.0498255	0.0388118	-0.0736194	0.0291899
	rm3	-0.0432483	0.0452084	-0.00355436	-0.0382508	0.0201665	0.0149997	-0.294507	-0.147194	1	-0.0440641	-0.412828	-0.071483	0.0836956	-0.0105553	-0.0946139	0.00322426	0.129861	-0.0674782	0.0292371	0.104093	-0.083829	-0.0247406
	rm4	0.0247926	-0.057693	0.0382916	0.0173135	0.0279229	-0.0473385	-0.206603	-0.419304	-0.0440641	1	-0.245574	0.0470014	0.0154167	-0.0554918	-0.00303077	-0.000321273	0.0251354	-0.0729853	0.0463941	0.0102292	0.0590882	-0.0634821
	rm5	0.0487861	0.0122818	-0.0681854	0.0313784	-0.0851601	0.0627908	-0.258519	-0.182853	-0.412828	-0.245574	1	-0.0181455	0.0153375	0.00255642	0.0700826	0.0441671	-0.149483	0.114978	-0.0709962	-0.153492	0.0686574	0.0863141
	sd1	0.0250078	0.0588825	-0.0949479	-0.0801042	0.0886584	-0.0193975	-0.00324194	0.0446612	-0.071483	0.0470014	-0.0181455	1	-0.36605	-0.56556	0.0185357	0.06398	-0.152995	0.0112483	0.0585208	0.00789351	-0.0556729	0.0428434
	sd2	-0.0102374	-0.027036	0.0422131	0.0373253	-0.112702	0.0871698	-0.07884	-0.0276495	0.0836956	0.0154167	0.0153375	-0.36605	1	-0.560445	-0.0426069	-0.0332612	0.087233	-0.0177556	0.00454258	0.00348172	0.0547785	-0.0530429
	sd3	-0.0131833	-0.0284433	0.0470899	0.0382112	0.0209757	-0.0599882	0.0727544	-0.0152433	-0.0105553	-0.0554918	0.00255642	-0.56556	-0.560445	1	0.0212628	-0.027463	0.0588525	0.00572475	-0.0561068	-0.0101105	0.00100111	0.00887856
	tdbp1	-0.0055831	0.107518	-0.116467	-0.0182563	-0.0644394	0.0882167	0.0242136	-0.00836951	-0.0946139	-0.00303077	0.0700826	0.0185357	-0.0426069	0.0212628	1	-0.148279	-0.326901	-0.25034	-0.295252	-0.014832	-0.00257672	0.0166931
	tdbp2	0.0601907	-0.0478563	-0.0122379	-0.0194656	0.0794389	-0.0680747	-0.0916992	0.0437944	0.00322426	-0.000321273	0.0441671	0.06398	-0.0332612	-0.027463	-0.148279	1	-0.0901451	-0.2751	-0.367395	0.0542249	0.0117259	-0.0631198
	tdbp3	-0.0823851	0.0430519	0.0423644	0.00512738	-0.000283761	-0.00465859	-0.0877256	0.10342	0.129861	0.0251354	-0.149483	-0.152995	0.087233	0.0588525	-0.326901	-0.0901451	1	-0.284317	-0.271979	-0.0303497	-0.0333843	0.0596496
	tdbp4	0.00524213	-0.0719904	0.0763126	0.0535788	-0.0556864	0.00901905	0.0887192	-0.081163	-0.0674782	-0.0729853	0.114978	0.0112483	-0.0177556	0.00572475	-0.25034	-0.2751	-0.284317	1	-0.179704	0.00349922	0.0391868	-0.0389214
	tdbp5	0.0253603	-0.0355815	0.0124342	-0.0197084	0.0450638	-0.0302185	0.0538482	-0.0498255	0.0292371	0.0463941	-0.0709962	0.0585208	0.00454258	-0.0561068	-0.295252	-0.367395	-0.271979	-0.179704	1	-0.00691417	-0.0124351	0.0179686
	tp1	0.028354	0.0278467	-0.063255	0.0232793	-0.105169	0.0925387	0.0172079	0.0388118	0.104093	0.0102292	-0.153492	0.00789351	0.00348172	-0.0101105	-0.014832	0.0542249	-0.0303497	0.00349922	-0.00691417	1	-0.432477	-0.575778
	tp2	-0.0531964	0.0429448	0.0100748	0.0932192	-0.00810736	-0.0814696	0.0233821	-0.0736194	-0.083829	0.0590882	0.0686574	-0.0556729	0.0547785	0.00100111	-0.00257672	0.0117259	-0.0333843	0.0391868	-0.0124351	-0.432477	1	-0.48818
	tp3	0.0207931	-0.0658961	0.0520916	-0.107064	0.10915	-0.0156963	-0.0378591	0.0291899	-0.0247406	-0.0634821	0.0863141	0.0428434	-0.0530429	0.00887856	0.0166931	-0.0631198	0.0596496	-0.0389214	0.0179686	-0.575778	-0.48818	1
	Outer Model Residual Descriptives
		Mean	Median	Min	Max	Standard Deviation	Excess Kurtosis	Skewness	Number of Observations Used
	aod1	1.656e-16	0.0266806	-1.37268	1.88105	0.511576	0.879331	-0.13679	357
	aod2	-2.08983e-16	-0.0365428	-1.67876	1.81199	0.526086	0.543767	-0.150636	357
	aod3	1.78506e-16	0.0119334	-1.99316	3.01552	0.55931	2.98507	0.0305878	357
	dc1	9.06527e-17	0.000883324	-1.41837	1.67861	0.579329	0.408195	0.202867	357
	dc2	-9.12746e-17	0.00519481	-1.30342	1.31891	0.541418	0.177209	0.212654	357
	dc3	4.7581e-17	-0.00629888	-1.84914	1.36573	0.525851	0.530955	0.0587945	357
	rm1	1.92501e-16	-0.0599543	-1.82219	2.03105	0.572093	0.630617	0.0815854	357
	rm2	1.71354e-16	-0.0466975	-2.38386	2.29815	0.573983	2.41853	-0.168523	357
	rm3	-3.4364e-16	0.0831081	-2.21522	1.78749	0.563246	1.13162	-0.063515	357
	rm4	1.56426e-16	-0.0419354	-1.69089	3.30524	0.547221	3.66651	0.595001	357
	rm5	-1.92345e-16	0.0575563	-1.68569	2.43304	0.560257	1.82014	0.408856	357
	sd1	6.35968e-17	-0.00492287	-1.58201	1.30236	0.451872	1.01468	-0.10615	357
	sd2	7.84464e-17	-0.0118196	-1.24832	1.3109	0.459956	0.542811	0.119924	357
	sd3	-1.10245e-16	0.016653	-1.27706	2.58944	0.512891	1.70947	0.321171	357
	tdbp1	-1.83327e-16	-0.0338148	-1.94879	3.00837	0.559165	2.55459	0.560571	357
	tdbp2	2.83698e-16	0.0444642	-2.27342	1.69239	0.517003	1.59493	-0.0509518	357
	tdbp3	6.4452e-17	0.0502845	-3.34394	1.62894	0.507556	6.38833	-1.09553	357
	tdbp4	-1.41888e-16	-0.0424166	-1.64406	3.34058	0.562894	3.81697	0.758706	357
	tdbp5	-4.85139e-17	-0.0611502	-1.76748	3.08897	0.545597	2.68284	0.578301	357
	tp1	3.63855e-17	-0.00172244	-1.61968	1.6094	0.492943	1.13999	-0.0225565	357
	tp2	-5.90875e-18	0.0109638	-1.62531	1.64937	0.4693	1.23353	0.174839	357
	tp3	3.10987e-18	-0.0110006	-1.85109	1.57943	0.497893	0.724147	-0.0808819	357
	Inner Model Residual Scores
	Case ID	Tourists’ Destination Behavior and Preferences
	1	-0.0723589
	2	0.910948
	3	-0.426635
	4	0.350246
	5	0.338374
	6	0.277495
	7	0.485105
	8	-0.956014
	9	-2.58957
	10	-0.698037
	11	-0.6182
	12	0.0223354
	13	-0.578384
	14	0.127372
	15	-0.376767
	16	0.311538
	17	-0.000789786
	18	-0.85173
	19	-0.00697892
	20	-0.171232
	21	-1.07175
	22	-0.613126
	23	0.385331
	24	0.385248
	25	0.537409
	26	0.118949
	27	0.354958
	28	-0.275089
	29	0.0907351
	30	-0.0855185
	31	0.103648
	32	-0.684805
	33	0.265299
	34	0.0215507
	35	-0.353747
	36	-0.419573
	37	0.0654386
	38	-0.613918
	39	1.33872
	40	0.0202531
	41	-0.0948682
	42	-0.805675
	43	-0.160664
	44	0.324064
	45	0.288214
	46	0.00681594
	47	0.0601091
	48	0.450185
	49	-0.0587613
	50	0.287621
	51	-0.980457
	52	-0.44438
	53	0.540079
	54	-1.39428
	55	0.289833
	56	0.134367
	57	0.83896
	58	0.406764
	59	-0.324362
	60	2.15132
	61	-0.146879
	62	0.334642
	63	0.353802
	64	0.485105
	65	0.133454
	66	0.239002
	67	-0.446585
	68	0.710738
	69	-0.380401
	70	0.298652
	71	-1.68754
	72	0.338098
	73	-0.253051
	74	-0.436866
	75	0.211291
	76	-0.22967
	77	1.42888
	78	-0.362679
	79	0.564812
	80	-0.412121
	81	-0.528554
	82	0.716552
	83	-0.0491542
	84	0.707122
	85	-0.248151
	86	0.713309
	87	0.0351921
	88	0.638724
	89	-0.678982
	90	0.349448
	91	1.25795
	92	-0.430286
	93	0.465298
	94	0.668183
	95	0.415758
	96	0.480878
	97	-0.057578
	98	0.430161
	99	0.0439512
	100	0.307551
	101	0.12507
	102	0.36887
	103	0.109037
	104	0.124648
	105	0.187215
	106	-0.62536
	107	-0.0540962
	108	-0.199318
	109	-1.14302
	110	-0.169931
	111	0.39181
	112	-0.585481
	113	-0.18524
	114	-0.381744
	115	0.440939
	116	0.0871812
	117	0.0760322
	118	-1.3312
	119	-1.287
	120	-0.429323
	121	0.200761
	122	-0.0643346
	123	1.61718
	124	-0.0180131
	125	0.33722
	126	-2.49396
	127	0.2573
	128	0.40693
	129	0.00552211
	130	0.609508
	131	0.610767
	132	0.27735
	133	0.370991
	134	0.264737
	135	-0.473995
	136	-0.57103
	137	0.285534
	138	-0.526134
	139	0.485105
	140	-0.492653
	141	0.522405
	142	-0.53386
	143	-1.64434
	144	-0.608562
	145	-0.330011
	146	-1.65921
	147	-0.205737
	148	0.519895
	149	-0.251025
	150	-0.26061
	151	0.668183
	152	0.440868
	153	-0.505116
	154	-0.509091
	155	-0.509446
	156	0.336619
	157	0.252906
	158	0.095109
	159	0.135193
	160	0.466492
	161	0.391698
	162	-0.51654
	163	-0.0838471
	164	-0.0873037
	165	-0.88684
	166	-0.64656
	167	-0.397058
	168	-0.0664756
	169	0.502839
	170	0.485105
	171	0.165419
	172	0.28053
	173	-0.133686
	174	0.408151
	175	0.302027
	176	-0.0600715
	177	-1.03884
	178	-0.316877
	179	0.705587
	180	0.665946
	181	0.417917
	182	0.499024
	183	-0.180731
	184	0.0506537
	185	-0.498096
	186	-0.77468
	187	0.503871
	188	-0.197231
	189	0.446379
	190	-0.0315471
	191	-0.460484
	192	0.0144465
	193	-0.335228
	194	-0.356179
	195	-0.233717
	196	0.467639
	197	-2.00651
	198	-0.0244423
	199	-0.48039
	200	0.577005
	201	0.0497073
	202	0.303335
	203	-0.0602734
	204	0.192707
	205	-0.170961
	206	-0.918472
	207	0.18316
	208	-0.0532923
	209	-0.0527468
	210	0.0968053
	211	-0.134864
	212	-0.186976
	213	-0.343731
	214	-0.34509
	215	0.423747
	216	0.00329677
	217	0.530664
	218	0.357971
	219	0.412825
	220	-0.853639
	221	-0.406232
	222	-0.121995
	223	0.0581705
	224	0.669878
	225	0.802654
	226	-0.608137
	227	0.32818
	228	-0.622566
	229	0.441395
	230	0.572122
	231	0.282937
	232	0.0985733
	233	1.93543
	234	-0.19212
	235	0.365182
	236	0.455779
	237	-0.247208
	238	-0.0641296
	239	1.66671
	240	0.523009
	241	-0.089904
	242	0.179387
	243	0.229297
	244	-1.51134
	245	0.661234
	246	-0.242565
	247	-1.08206
	248	-0.87051
	249	0.246711
	250	0.335198
	251	0.189835
	252	-0.419475
	253	0.281789
	254	-1.42798
	255	0.476178
	256	0.142866
	257	0.481573
	258	0.412094
	259	0.449746
	260	0.0955999
	261	0.192307
	262	-0.217061
	263	0.355607
	264	0.346948
	265	0.657742
	266	0.772554
	267	1.05433
	268	0.307019
	269	-0.668447
	270	-0.543215
	271	-0.359378
	272	-1.58998
	273	-0.433238
	274	-0.430231
	275	-0.756569
	276	0.668183
	277	0.564737
	278	-0.0957336
	279	0.0474241
	280	-0.2231
	281	-0.0642934
	282	-0.296758
	283	0.162447
	284	0.159851
	285	-0.223811
	286	-0.30218
	287	-0.331901
	288	-0.315817
	289	0.333384
	290	0.702251
	291	1.13445
	292	0.231169
	293	-0.258355
	294	-0.476687
	295	-0.366045
	296	0.351159
	297	0.684899
	298	-0.122549
	299	-0.895311
	300	-0.124099
	301	0.271553
	302	1.49854
	303	0.668183
	304	-0.768881
	305	1.37255
	306	0.999379
	307	1.19989
	308	0.404077
	309	0.378546
	310	-0.484099
	311	-0.335227
	312	0.485105
	313	0.591229
	314	0.230465
	315	-0.11934
	316	0.26872
	317	0.691602
	318	-0.254814
	319	0.498289
	320	0.385772
	321	-0.173852
	322	0.363901
	323	-0.0226653
	324	0.871882
	325	0.349744
	326	0.429922
	327	0.461365
	328	0.245973
	329	-0.134946
	330	-0.280092
	331	-0.0777066
	332	-0.038462
	333	0.0596869
	334	0.0207359
	335	-0.299792
	336	-0.351736
	337	0.0512007
	338	0.165762
	339	0.706399
	340	-0.0988483
	341	0.314395
	342	-0.237426
	343	0.678397
	344	-0.205862
	345	0.0404653
	346	-2.33095
	347	-1.20294
	348	-0.884363
	349	0.668183
	350	-0.390063
	351	-3.9087
	352	-0.3745
	353	0.320619
	354	-0.134244
	355	-0.155471
	356	0.812836
	357	0.577305
	Inner Model Residual Correlation
		Tourists’ Destination Behavior and Preferences
	Tourists’ Destination Behavior and Preferences	1
	Inner Model Residual Descriptives
		Mean	Median	Min	Max	Standard Deviation	Excess Kurtosis	Skewness	Number of Observations Used
	Tourists’ Destination Behavior and Preferences	-1.39944e-16	0.0506537	-3.9087	2.15132	0.648561	5.25677	-1.09065	357
	Quality Criteria
	R Square
		R Square	R Square Adjusted
	Tourists’ Destination Behavior and Preferences	0.579369	0.573377
	f Square
		Distribution Channel	Overpopulated Destination	Risk Management	Service Delivery _	Tourists’ Destination Behavior and Preferences	Transportation Pattern
	Distribution Channel					0.0140075
	Overpopulated Destination					0.0250824
	Risk Management					0.551161
	Service Delivery _					0.00137354
	Tourists’ Destination Behavior and Preferences
	Transportation Pattern					0.0285946
	Construct Reliability and Validity
		Cronbach's Alpha	rho_A	Composite Reliability	Average Variance Extracted (AVE)
	Distribution Channel	0.784662	0.790138	0.874048	0.698242
	Overpopulated Destination	0.802792	0.809729	0.883318	0.716232
	Risk Management	0.883802	0.884814	0.914887	0.682533
	Service Delivery _	0.8536	0.853693	0.911156	0.773732
	Tourists’ Destination Behavior and Preferences	0.897677	0.899295	0.924317	0.709581
	Transportation Pattern	0.844639	0.844729	0.90615	0.762956
	Discriminant Validity
	Fornell-Larcker Criterion
		Distribution Channel	Overpopulated Destination	Risk Management	Service Delivery _	Tourists’ Destination Behavior and Preferences	Transportation Pattern
	Distribution Channel	0.835609
	Overpopulated Destination	0.3941	0.846305
	Risk Management	0.346557	0.521192	0.826156
	Service Delivery _	0.531008	0.432679	0.566389	0.87962
	Tourists’ Destination Behavior and Preferences	0.259447	0.472232	0.744289	0.469331	0.842366
	Transportation Pattern	0.577557	0.376522	0.525288	0.78282	0.481193	0.873473
	Cross Loadings
		Distribution Channel	Overpopulated Destination	Risk Management	Service Delivery _	Tourists’ Destination Behavior and Preferences	Transportation Pattern
	aod1	0.369269	0.859238	0.477351	0.389124	0.421955	0.376421
	aod2	0.348351	0.850432	0.45498	0.393151	0.421579	0.318582
	aod3	0.273482	0.828958	0.381963	0.307058	0.347565	0.249869
	dc1	0.815094	0.295595	0.261055	0.489758	0.193455	0.512686
	dc2	0.840753	0.355756	0.284021	0.395214	0.23376	0.470512
	dc3	0.850577	0.331809	0.321428	0.456034	0.219916	0.470398
	rm1	0.24742	0.424124	0.820188	0.430833	0.623051	0.40939
	rm2	0.316318	0.459429	0.818867	0.508204	0.612348	0.488493
	rm3	0.32383	0.406127	0.826289	0.540941	0.575126	0.47283
	rm4	0.305179	0.356804	0.836988	0.473436	0.596135	0.416709
	rm5	0.245383	0.497621	0.828319	0.396874	0.66087	0.3882
	sd1	0.478087	0.383338	0.491267	0.892083	0.417158	0.704279
	sd2	0.437983	0.377569	0.499891	0.887942	0.408102	0.681816
	sd3	0.484542	0.380655	0.503352	0.858454	0.412972	0.679143
	tdbp1	0.295706	0.400315	0.630984	0.3745	0.829056	0.38695
	tdbp2	0.234595	0.395076	0.585351	0.425403	0.855983	0.422559
	tdbp3	0.242563	0.402775	0.661784	0.443202	0.861619	0.435947
	tdbp4	0.111069	0.380364	0.578079	0.359636	0.826529	0.360621
	tdbp5	0.204164	0.408524	0.669247	0.372526	0.838048	0.416524
	tp1	0.51683	0.333019	0.453303	0.719798	0.419183	0.870062
	tp2	0.51821	0.32307	0.432421	0.68679	0.412485	0.883039
	tp3	0.478986	0.330289	0.489432	0.645361	0.42876	0.867239
	Heterotrait-Monotrait Ratio (HTMT)
		Distribution Channel	Overpopulated Destination	Risk Management	Service Delivery _	Tourists’ Destination Behavior and Preferences	Transportation Pattern
	Distribution Channel
	Overpopulated Destination	0.489059
	Risk Management	0.416682	0.611597
	Service Delivery _	0.653106	0.517959	0.655034
	Tourists’ Destination Behavior and Preferences	0.306134	0.55175	0.831069	0.535714
	Transportation Pattern	0.712211	0.451532	0.608947	0.422127	0.551295
	Collinearity Statistics (VIF)
	Outer VIF Values
		VIF
	aod1	1.75437
	aod2	1.67909
	aod3	1.75278
	dc1	1.63836
	dc2	1.57107
	dc3	1.72453
	rm1	2.01775
	rm2	2.09328
	rm3	2.29157
	rm4	2.35624
	rm5	2.08149
	sd1	2.31808
	sd2	2.29526
	sd3	1.87313
	tdbp1	2.16485
	tdbp2	2.59331
	tdbp3	2.53849
	tdbp4	2.15489
	tdbp5	2.16932
	tp1	2.00586
	tp2	2.17568
	tp3	1.92985
	Inner VIF Values
		Distribution Channel	Overpopulated Destination	Risk Management	Service Delivery _	Tourists’ Destination Behavior and Preferences	Transportation Pattern
	Distribution Channel					1.61131
	Overpopulated Destination					1.49556
	Risk Management					1.7521
	Service Delivery _					2.91872
	Tourists’ Destination Behavior and Preferences
	Transportation Pattern					2.92392
	Model_Fit
	Fit Summary
		Saturated Model	Estimated Model
	SRMR	0.0518572	0.0518572
	d_ULS	0.680359	0.680359
	d_G	0.349276	0.349276
	Chi-Square	731.78	731.78
	NFI	0.849249	0.849249
	rms Theta
	rms Theta	0.149221
	Model Selection Criteria
		AIC (Akaike's Information Criterion)	AICu (Unbiased Akaikes Information Criterion	AICc (Corrected Akaikes Information Criterion)	BIC (Bayesian Information Criteria)	HQ (Hannan Quinn Criterion)	HQc (Corrected Hannan-Quinn Criterion)
	Tourists’ Destination Behavior and Preferences	-298.163	-292.112	61.1581	-274.896	-288.909	-288.422
	Interim Results
	Stop Criterion Changes
		aod1	aod2	aod3	dc1	dc2	dc3	rm1	rm2	rm3	rm4	rm5	sd1	sd2	sd3	tdbp1	tdbp2	tdbp3	tdbp4	tdbp5	tp1	tp2	tp3
	Iteration 0	0.393618	0.393618	0.393618	0.398703	0.398703	0.398703	0.242057	0.242057	0.242057	0.242057	0.242057	0.379004	0.379004	0.379004	0.237427	0.237427	0.237427	0.237427	0.237427	0.381623	0.381623	0.381623
	Iteration 1	0.418481	0.417418	0.344335	0.357698	0.431527	0.406353	0.245955	0.24154	0.226543	0.234988	0.261506	0.383457	0.37431	0.379239	0.233896	0.225168	0.250343	0.223304	0.254256	0.381065	0.374987	0.388961
	Iteration 2	0.4181	0.417722	0.344419	0.357404	0.43191	0.406257	0.245864	0.241655	0.226977	0.235256	0.260778	0.383041	0.374756	0.37921	0.234507	0.225143	0.249842	0.223514	0.253985	0.3808	0.374711	0.389507
	Iteration 3	0.418109	0.417735	0.344396	0.357407	0.43187	0.406293	0.245873	0.241649	0.22696	0.235251	0.260798	0.383056	0.374739	0.379212	0.234502	0.225138	0.249859	0.223498	0.253994	0.380802	0.374716	0.389501
	Iteration 4	0.418108	0.417735	0.344396	0.357407	0.43187	0.406293	0.245873	0.241649	0.22696	0.235251	0.260797	0.383056	0.37474	0.379212	0.234502	0.225138	0.249858	0.223499	0.253994	0.380801	0.374716	0.389501
	Iteration 5	0.418108	0.417735	0.344396	0.357407	0.43187	0.406293	0.245873	0.241649	0.22696	0.235251	0.260797	0.383056	0.37474	0.379212	0.234502	0.225138	0.249858	0.223499	0.253994	0.380801	0.374716	0.389501
	Base Data
	Setting
	Data file Settings
	Data file	Data's [357 records]
	Missing value marker	none
	Data Setup Settings
	Algorithm to handle missing data	None
	Weighting Vector	-
	PLS Algorithm Settings
	Data metric	Mean 0, Var 1
	Initial Weights	1.0
	Max. number of iterations	300
	Stop criterion	7
	Use Lohmoeller settings?	No
	Weighting scheme	Path
	Construct Outer Weighting Mode Settings
	Distribution Channel	Automatic
	Overpopulated Destination	Automatic
	Risk Management	Automatic
	Service Delivery _	Automatic
	Tourists’ Destination Behavior and Preferences	Automatic
	Transportation Pattern	Automatic
	Inner Model
		Distribution Channel	Overpopulated Destination	Risk Management	Service Delivery _	Tourists’ Destination Behavior and Preferences	Transportation Pattern
	Distribution Channel					1
	Overpopulated Destination					1
	Risk Management					1
	Service Delivery _					1
	Tourists’ Destination Behavior and Preferences
	Transportation Pattern					1
	Outer Model
		Distribution Channel	Overpopulated Destination	Risk Management	Service Delivery _	Tourists’ Destination Behavior and Preferences	Transportation Pattern
	aod1		-1
	aod2		-1
	aod3		-1
	dc1	-1
	dc2	-1
	dc3	-1
	rm1			-1
	rm2			-1
	rm3			-1
	rm4			-1
	rm5			-1
	sd1				-1
	sd2				-1
	sd3				-1
	tdbp1					-1
	tdbp2					-1
	tdbp3					-1
	tdbp4					-1
	tdbp5					-1
	tp1						-1
	tp2						-1
	tp3						-1
	Indicator Data (Original)
	Case ID	aod1	aod2	aod3	dc1	dc2	dc3	rm1	rm2	rm3	rm4	rm5	sd1	sd2	sd3	tdbp1	tdbp2	tdbp3	tdbp4	tdbp5	tp1	tp2	tp3
	1	4	5	3	3	4	2	6	4	3	4	5	4	2	4	4	3	2	7	5	3	4	4
	2	6	7	6	5	6	7	6	7	7	7	7	6	6	6	7	7	7	7	7	6	6	6
	3	6	4	6	6	4	5	7	2	6	4	5	2	2	7	6	1	3	6	3	2	2	4
	4	5	6	5	5	5	5	6	5	5	5	6	5	5	5	5	4	7	5	6	6	5	5
	5	4	7	4	4	6	6	5	5	6	4	5	6	4	6	5	4	5	6	5	5	4	6
	6	5	3	4	5	3	3	6	2	2	7	7	2	1	1	3	5	3	7	6	2	4	4
	7	6	6	6	6	6	6	6	6	6	6	6	6	6	6	6	6	6	6	6	6	6	6
	8	4	1	1	7	6	7	5	5	3	4	4	6	6	7	3	3	3	3	3	7	7	7
	9	1	1	1	7	7	7	5	5	5	5	5	7	7	7	4	1	1	1	1	7	7	7
	10	6	5	6	4	4	5	6	6	4	5	5	5	6	5	4	3	5	4	5	4	6	5
	11	5	4	6	7	4	5	5	5	5	6	6	4	5	6	5	3	5	5	4	5	7	5
	12	6	6	6	5	5	5	5	5	5	5	5	5	5	5	5	5	5	4	5	5	5	5
	13	4	7	7	6	4	4	6	7	6	5	6	5	4	5	4	4	6	5	6	6	5	6
	14	5	5	6	4	6	6	5	7	5	4	5	5	5	5	4	5	5	5	6	5	5	6
	15	6	6	5	4	5	7	5	6	5	5	7	6	5	4	5	4	5	4	5	4	4	5
	16	6	6	6	6	6	6	6	6	6	6	6	6	6	6	6	6	6	5	6	6	6	6
	17	4	5	6	5	4	5	5	5	6	5	4	6	7	5	5	4	5	5	4	5	5	4
	18	3	4	5	6	5	5	7	3	4	4	4	6	6	6	4	4	3	3	3	6	6	6
	19	5	5	4	6	5	6	5	6	5	7	5	5	6	7	6	3	6	5	4	4	4	5
	20	3	6	4	4	7	5	6	6	4	5	5	5	5	5	5	4	5	4	4	3	5	5
	21	3	5	5	5	7	6	6	7	5	6	5	4	5	4	4	3	4	5	4	4	6	6
	22	1	1	7	1	1	1	1	1	1	1	1	1	1	1	1	1	1	1	1	1	1	1
	23	6	7	6	4	4	4	6	4	4	4	4	2	4	4	4	4	6	4	6	4	4	4
	24	3	6	6	4	5	4	5	5	5	5	4	6	4	6	5	4	5	6	5	5	5	5
	25	6	5	6	7	6	6	5	4	3	4	5	7	6	6	5	5	5	4	5	7	6	5
	26	4	4	4	4	4	4	4	4	4	4	4	4	4	4	4	4	4	4	4	4	4	4
	27	5	5	5	5	5	6	5	6	5	5	6	5	6	6	6	5	5	6	5	5	6	6
	28	2	2	2	1	2	2	2	2	2	2	2	2	2	2	2	2	2	2	2	2	2	2
	29	4	7	6	5	4	6	6	6	6	6	5	5	5	6	6	5	6	4	5	5	4	4
	30	5	5	5	6	5	5	5	5	5	5	4	6	5	5	5	4	5	4	4	6	5	4
	31	3	6	4	6	6	4	4	7	7	4	4	6	5	4	4	5	5	5	5	5	5	5
	32	4	5	5	7	5	5	5	5	5	6	6	7	7	7	4	4	4	4	6	7	7	7
	33	3	5	5	4	4	5	6	5	6	6	7	5	5	6	5	5	6	6	6	4	7	4
	34	3	6	5	6	5	6	6	5	5	6	7	4	6	6	6	4	5	5	5	4	5	4
	35	6	5	7	5	5	5	6	6	4	5	5	6	5	5	5	5	5	4	4	4	7	5
	36	5	4	4	5	4	4	5	6	5	5	6	6	4	4	4	5	4	5	5	5	5	6
	37	3	6	5	4	6	6	6	7	5	5	6	6	5	6	5	5	5	6	5	4	5	6
	38	4	7	7	6	5	7	5	7	5	6	5	7	5	7	4	4	5	6	4	7	4	7
	39	5	3	5	4	5	5	5	4	3	4	5	5	4	3	4	5	6	7	6	4	5	6
	40	6	6	6	7	7	7	7	7	7	7	7	7	7	7	6	6	6	6	7	7	7	7
	41	6	6	6	4	4	6	6	5	6	7	6	6	6	6	5	6	6	5	5	7	5	4
	42	6	5	6	6	5	6	3	3	3	4	3	5	5	5	4	3	2	2	2	5	5	4
	43	4	5	6	4	5	5	5	6	6	7	5	5	5	5	6	4	5	4	6	4	6	5
	44	5	5	5	6	5	6	6	6	6	6	5	6	6	6	6	6	5	5	6	6	6	6
	45	5	6	5	6	6	6	5	6	6	6	7	7	7	7	6	5	5	6	7	6	7	7
	46	4	6	7	5	7	4	6	4	7	6	4	5	7	4	4	5	6	5	5	5	5	6
	47	4	4	5	6	6	6	6	5	5	6	5	5	6	6	5	4	5	5	5	5	4	6
	48	5	5	5	7	5	6	5	5	6	5	5	4	6	7	4	6	6	6	4	6	5	4
	49	5	5	4	5	5	4	4	6	7	5	5	5	4	5	5	5	5	4	5	5	5	4
	50	7	6	7	7	7	7	6	6	5	6	6	7	7	7	6	6	6	6	5	7	7	7
	51	6	5	6	4	4	5	6	7	7	7	7	5	5	5	5	5	5	4	6	5	6	5
	52	5	6	6	6	5	4	5	6	7	6	6	5	6	6	4	5	5	5	5	4	5	4
	53	4	7	4	6	6	4	4	5	5	5	5	6	6	6	5	6	4	6	5	5	7	5
	54	6	6	6	6	6	6	6	6	6	6	6	6	6	6	6	6	2	2	4	6	6	6
	55	5	6	5	4	6	7	6	4	6	6	4	4	4	5	6	5	5	5	5	6	6	5
	56	4	5	6	5	6	6	6	5	4	5	5	5	5	5	5	5	5	4	5	5	5	6
	57	6	4	7	6	4	6	5	5	5	5	5	5	5	4	5	6	6	5	6	5	5	5
	58	5	6	5	4	5	5	6	5	5	5	5	5	5	6	6	5	5	6	4	4	5	4
	59	5	7	6	5	6	5	7	6	5	6	6	6	5	7	5	4	5	6	5	5	4	5
	60	5	6	5	7	7	7	5	5	5	5	5	7	7	7	7	7	7	7	7	7	6	7
	61	4	5	5	4	4	4	6	7	6	6	7	5	6	6	5	6	6	5	6	7	5	5
	62	5	6	6	5	3	6	5	6	5	6	6	5	5	6	5	6	5	6	6	6	6	4
	63	6	7	4	5	5	7	5	5	6	5	5	4	5	5	6	5	5	5	5	6	5	4
	64	6	6	6	6	6	6	6	6	6	6	6	6	6	6	6	6	6	6	6	6	6	6
	65	4	6	6	4	6	5	5	5	5	6	6	5	7	4	5	6	5	5	4	4	4	5
	66	5	5	5	5	5	6	7	4	6	6	6	5	4	6	6	6	6	4	5	5	5	5
	67	4	6	5	5	4	6	7	6	6	7	5	6	6	7	5	5	5	5	5	6	5	5
	68	1	1	1	6	6	6	1	1	1	1	1	1	1	1	3	4	1	1	1	2	3	3
	69	6	6	4	6	6	5	6	7	5	5	6	6	5	5	4	5	5	5	5	6	4	5
	70	5	5	5	7	5	4	6	6	6	6	5	5	6	6	5	6	6	5	5	5	5	4
	71	7	7	7	7	7	7	5	4	7	5	4	6	6	6	2	2	2	2	7	6	6	6
	72	4	6	6	6	4	6	5	5	6	4	5	7	5	5	6	6	5	4	4	4	5	6
	73	3	4	3	3	4	2	2	5	3	4	3	3	4	3	3	4	2	3	4	4	3	4
	74	5	5	6	4	5	5	7	6	4	6	6	6	6	4	5	5	5	4	5	6	4	5
	75	5	6	5	5	5	5	6	6	5	6	6	5	5	6	6	6	5	5	5	5	5	4
	76	6	7	4	5	7	6	6	6	4	6	6	5	5	7	5	5	6	5	4	6	6	6
	77	4	4	2	4	5	7	4	4	4	4	6	6	6	6	6	6	5	6	6	6	7	6
	78	5	3	5	6	4	5	5	4	3	4	3	6	6	6	4	3	4	4	3	6	6	6
	79	4	5	7	4	4	5	5	5	5	5	5	4	4	6	5	6	5	6	5	7	4	4
	80	3	4	4	2	3	4	4	4	4	5	4	5	5	5	2	2	4	5	5	3	4	5
	81	4	4	4	5	4	5	4	4	3	3	3	6	5	5	3	3	3	3	3	5	5	5
	82	5	6	5	7	5	6	7	6	7	6	5	5	7	6	7	6	7	5	6	6	6	5
	83	6	6	5	6	7	7	5	6	6	5	5	6	6	6	5	5	5	5	5	6	6	7
	84	4	3	3	5	4	4	6	6	6	6	6	5	6	6	6	6	6	6	6	6	5	5
	85	6	7	4	6	7	5	6	5	4	6	7	6	5	5	5	5	5	4	5	4	4	7
	86	5	5	5	5	6	4	5	4	5	5	6	6	4	5	5	6	5	4	7	5	5	5
	87	4	6	7	4	5	4	6	5	6	7	5	5	5	4	6	5	4	5	7	6	4	6
	88	3	3	3	7	7	7	5	5	5	6	4	6	6	6	5	5	5	3	7	6	6	6
	89	1	1	1	5	5	5	4	4	4	5	5	3	3	3	4	4	3	3	3	6	6	6
	90	6	6	6	7	6	5	6	6	4	4	4	6	4	5	5	5	5	5	5	6	5	5
	91	5	5	5	6	5	6	5	5	5	4	5	5	5	6	6	6	5	6	6	5	6	4
	92	1	1	1	1	1	1	1	1	1	1	1	1	1	1	1	1	1	1	1	1	1	1
	93	7	7	7	7	7	7	7	7	7	7	7	7	7	7	7	7	7	7	6	7	7	7
	94	7	7	7	7	7	7	7	7	7	7	7	7	7	7	7	7	7	7	7	7	7	7
	95	6	6	7	7	4	5	6	5	5	5	5	5	6	6	5	5	7	5	5	6	5	5
	96	5	6	5	7	5	4	7	4	6	7	6	4	6	6	6	6	7	5	6	6	6	6
	97	4	5	6	6	7	6	6	5	4	7	5	5	4	5	5	5	5	4	5	5	7	4
	98	5	4	4	7	7	6	6	5	5	7	5	7	5	5	6	6	4	5	5	4	5	5
	99	4	6	5	6	4	7	5	5	5	6	7	6	7	4	5	5	6	5	4	5	4	5
	100	5	5	6	5	5	5	5	6	5	5	7	5	5	7	6	6	6	6	5	7	7	7
	101	5	7	6	6	6	6	5	7	4	4	7	5	6	6	5	6	6	4	5	5	6	6
	102	4	7	7	5	7	4	4	6	6	5	4	5	7	6	5	6	5	5	5	6	7	4
	103	5	6	4	4	4	5	6	6	5	6	5	6	4	6	5	6	6	6	4	7	5	5
	104	6	5	5	7	4	4	6	7	4	5	5	6	5	5	6	5	4	6	5	6	5	5
	105	7	6	7	6	6	4	5	5	5	4	5	6	6	6	4	6	5	5	5	5	6	6
	106	4	6	3	6	5	6	4	7	7	7	6	7	7	7	4	6	5	4	4	6	5	4
	107	4	5	4	5	4	7	7	4	6	7	6	6	7	5	5	4	5	5	6	4	4	5
	108	5	4	6	7	5	5	7	5	5	5	7	5	7	6	4	5	4	6	6	7	5	4
	109	6	7	7	4	7	5	6	6	6	6	7	5	4	5	4	5	4	5	4	5	5	4
	110	7	6	5	6	6	6	6	6	4	5	4	4	5	5	5	4	4	5	5	6	6	4
	111	6	5	5	5	6	7	6	7	5	4	5	6	6	4	6	4	5	6	6	7	5	5
	112	4	6	6	3	3	4	7	5	6	6	7	7	7	6	5	5	5	4	5	4	4	4
	113	5	6	7	7	4	4	6	5	7	7	4	5	5	7	5	5	4	5	6	5	4	5
	114	6	7	4	4	5	5	6	6	6	5	5	5	7	5	4	5	5	6	4	6	4	5
	115	5	5	4	7	6	6	5	5	5	5	7	5	6	4	6	5	5	6	5	5	5	7
	116	4	4	3	7	4	5	5	7	5	5	7	5	4	7	6	4	4	6	6	5	5	6
	117	5	7	5	5	5	6	4	4	5	6	6	4	6	7	5	5	5	5	4	4	6	5
	118	5	4	4	5	2	4	6	5	5	4	6	6	7	4	3	3	3	3	5	5	5	4
	119	7	6	5	4	6	4	7	6	6	5	5	5	5	5	3	4	4	4	5	6	5	4
	120	4	5	4	3	5	4	5	7	7	5	5	5	6	5	4	4	5	5	6	5	5	6
	121	5	4	6	3	4	5	4	5	5	5	5	5	5	5	5	5	5	5	4	4	4	6
	122	6	7	5	5	5	6	5	5	6	4	5	6	6	6	5	6	4	4	4	5	4	5
	123	1	1	1	1	1	1	1	1	1	1	1	1	1	1	1	5	5	4	1	1	1	1
	124	4	5	3	6	6	4	6	6	4	6	4	6	4	5	4	4	5	5	5	6	5	3
	125	5	4	5	5	5	4	6	5	5	7	4	7	5	5	5	5	4	6	6	5	5	4
	126	5	4	4	4	4	6	4	6	6	4	6	6	6	6	2	3	2	2	2	6	4	6
	127	6	6	6	4	4	6	5	5	6	4	5	5	6	6	4	5	5	6	6	7	6	4
	128	5	5	3	7	7	7	6	6	6	6	6	7	7	7	6	6	6	6	5	7	7	7
	129	4	6	5	5	5	6	7	6	5	5	4	5	4	5	5	6	5	5	4	6	5	5
	130	5	5	5	6	6	5	6	5	5	5	5	6	5	5	5	6	5	6	5	5	4	6
	131	4	4	4	5	5	5	4	4	3	3	3	5	5	5	5	5	3	4	3	4	4	4
	132	6	4	4	5	5	7	6	6	4	5	5	6	6	4	4	5	5	5	6	5	5	5
	133	5	5	5	5	4	5	7	7	5	5	4	6	5	6	5	6	5	6	6	6	5	6
	134	4	6	6	4	7	6	7	7	6	4	4	6	6	7	6	5	4	6	5	4	6	4
	135	6	6	6	7	6	7	5	5	5	5	5	7	7	7	4	4	4	4	6	7	7	7
	136	7	4	5	5	5	5	5	5	7	6	6	5	4	6	4	5	5	5	4	4	5	5
	137	5	3	5	6	6	4	6	5	6	6	5	4	5	6	5	6	5	6	5	5	6	6
	138	7	7	3	7	7	7	7	7	7	7	7	7	7	7	7	6	7	4	4	7	7	7
	139	6	6	6	6	6	6	6	6	6	6	6	6	6	6	6	6	6	6	6	6	6	6
	140	3	3	3	6	5	6	6	6	6	6	4	5	4	5	5	4	4	4	4	5	5	4
	141	6	5	6	6	6	6	6	6	6	6	6	6	6	6	6	6	6	6	6	6	6	6
	142	5	6	4	4	4	5	7	6	5	5	6	5	6	4	5	5	4	5	5	6	5	5
	143	6	6	6	5	5	5	6	6	6	7	6	6	6	6	4	4	4	4	4	6	6	6
	144	4	5	5	5	6	5	7	7	6	6	5	5	5	5	4	4	5	5	6	5	5	6
	145	5	4	5	5	4	6	6	6	6	6	6	5	5	6	4	5	5	4	6	4	4	5
	146	6	6	6	7	6	6	7	7	5	7	5	7	7	7	4	4	4	4	4	7	7	7
	147	7	5	7	5	5	5	5	6	5	7	7	5	6	6	5	6	5	5	5	5	4	5
	148	5	6	6	6	7	6	5	5	5	5	6	6	5	7	6	5	5	5	5	6	4	4
	149	4	4	4	6	5	5	5	4	5	6	4	7	7	7	4	4	4	4	4	4	5	5
	150	6	5	5	7	7	7	2	2	2	2	2	7	7	7	4	3	2	3	1	7	7	7
	151	7	7	7	7	7	7	7	7	7	7	7	7	7	7	7	7	7	7	7	7	7	7
	152	7	7	7	7	7	6	6	6	6	6	6	6	6	6	6	6	6	6	6	6	6	6
	153	5	4	5	5	6	5	7	5	6	6	4	5	6	5	5	4	5	4	5	7	6	5
	154	6	6	4	4	5	5	6	5	5	7	5	5	5	5	5	5	4	5	5	6	5	7
	155	4	5	5	4	4	4	7	6	5	4	6	5	6	6	6	4	4	5	4	5	4	6
	156	7	7	7	7	7	7	6	6	6	6	6	7	7	7	6	6	6	6	6	7	7	7
	157	1	1	1	3	3	3	2	2	2	4	2	1	1	1	2	2	2	2	4	1	1	1
	158	4	4	4	4	4	4	4	4	4	4	4	4	3	3	4	4	4	4	4	4	4	4
	159	1	1	1	7	7	7	1	1	1	1	1	1	1	1	1	1	1	1	1	1	1	1
	160	5	6	6	5	4	6	6	6	4	5	6	6	5	5	5	5	5	6	6	4	5	4
	161	5	5	5	6	4	7	6	5	5	5	5	6	6	4	5	5	5	5	6	5	6	5
	162	6	5	5	7	7	7	7	7	7	7	7	7	7	7	5	6	6	6	5	7	7	7
	163	5	6	4	5	6	6	5	5	6	6	5	5	6	5	6	4	5	4	5	6	5	5
	164	4	7	5	4	5	5	5	5	5	4	6	4	5	6	5	5	4	5	5	6	5	6
	165	6	5	5	6	4	6	5	5	3	4	3	7	6	7	3	4	2	2	5	6	6	6
	166	7	4	6	5	4	6	7	6	6	7	4	7	6	6	4	5	6	5	4	7	4	6
	167	5	6	5	5	5	5	6	6	6	7	5	7	6	5	5	5	5	5	4	4	4	5
	168	6	5	6	5	6	5	6	5	5	6	6	7	5	4	5	5	4	6	5	5	5	4
	169	7	6	6	6	6	6	5	6	5	6	7	6	4	5	7	5	6	5	7	6	6	7
	170	6	6	6	6	6	6	6	6	6	6	6	6	6	6	6	6	6	6	6	6	6	6
	171	5	5	5	5	5	5	5	5	5	5	5	6	6	6	5	5	5	5	5	6	6	6
	172	5	6	6	5	5	5	6	5	5	5	5	6	7	6	6	6	5	5	4	6	5	5
	173	6	6	6	7	7	7	7	7	6	7	6	7	7	7	6	6	6	6	5	7	7	7
	174	4	4	4	5	5	5	5	5	5	5	5	5	5	5	5	5	5	5	5	5	5	5
	175	5	5	5	5	5	5	5	5	5	5	5	5	5	5	5	5	5	5	5	5	5	5
	176	7	6	6	7	7	7	7	7	7	7	7	6	7	7	6	6	6	7	6	7	7	7
	177	7	6	6	7	7	7	6	6	6	6	5	6	6	6	5	4	4	4	4	6	6	6
	178	2	4	2	6	5	2	4	2	2	2	2	5	5	5	4	2	2	2	2	5	5	4
	179	7	5	6	1	3	3	7	3	3	6	7	1	1	1	7	5	1	7	7	1	1	1
	180	6	6	6	7	6	6	7	5	5	6	6	7	6	6	7	6	6	6	6	7	7	7
	181	4	5	4	5	7	5	6	5	4	5	4	5	5	6	5	4	5	4	6	6	5	4
	182	5	4	5	5	7	5	5	6	5	4	5	5	6	5	6	5	5	5	5	5	6	6
	183	6	6	6	4	4	4	7	6	6	6	6	5	7	6	5	5	5	6	6	4	5	5
	184	5	7	5	6	5	7	7	5	5	5	5	6	6	7	5	4	4	5	6	5	4	4
	185	1	1	1	7	7	7	4	4	4	4	3	4	4	4	3	3	2	2	4	6	5	5
	186	7	5	6	5	6	5	6	6	7	7	6	7	6	5	4	5	6	4	5	5	5	5
	187	6	4	5	7	6	5	6	5	6	5	5	6	5	6	5	6	5	5	6	6	6	4
	188	4	6	4	7	4	6	5	5	6	6	5	6	6	5	6	5	4	5	4	4	7	7
	189	5	5	7	5	5	5	4	5	5	5	4	6	5	4	5	5	5	5	5	5	5	6
	190	6	7	3	6	6	4	6	6	6	4	5	6	6	6	5	4	5	4	6	5	4	5
	191	6	5	4	4	5	5	6	6	6	7	6	5	6	5	5	4	6	5	5	5	5	5
	192	5	4	5	4	4	6	7	6	6	7	6	4	7	5	6	5	6	6	5	6	5	4
	193	6	6	6	7	7	7	6	6	6	6	6	7	5	7	5	5	5	5	6	7	7	7
	194	5	6	7	5	6	6	6	5	7	5	6	5	6	6	4	4	5	6	5	5	4	5
	195	5	5	5	6	6	6	7	7	7	7	7	5	6	7	5	6	6	6	6	6	6	6
	196	6	6	6	6	6	6	5	5	4	4	4	7	7	6	6	5	4	5	4	6	5	5
	197	7	7	7	7	7	7	5	3	3	3	3	1	1	1	1	1	1	1	1	1	1	1
	198	7	5	6	4	7	5	6	4	5	5	5	6	6	5	5	5	4	5	4	4	5	4
	199	6	7	5	4	6	6	5	5	5	6	5	6	5	4	6	4	4	4	5	7	6	6
	200	3	7	3	4	4	5	4	5	6	5	4	6	6	6	6	5	4	5	6	6	6	5
	201	4	7	7	5	6	5	5	5	5	4	5	7	6	7	4	5	5	5	5	4	7	7
	202	4	4	3	5	4	6	5	6	4	6	6	6	6	5	6	5	2	7	6	6	6	4
	203	5	4	5	4	7	5	6	6	5	5	6	5	4	6	5	6	6	4	4	4	6	6
	204	6	6	4	5	6	5	4	5	6	6	5	6	5	5	5	5	5	5	5	5	5	5
	205	7	5	6	5	4	4	5	6	7	7	5	7	6	5	6	4	6	5	5	5	4	5
	206	7	7	7	7	7	7	7	7	7	7	7	5	5	7	5	5	5	6	6	7	7	7
	207	7	4	7	4	6	7	4	6	6	6	4	6	7	5	4	5	5	6	5	6	5	4
	208	6	7	3	5	5	5	6	5	6	4	5	7	5	4	5	5	4	6	5	6	6	6
	209	6	5	2	5	4	5	7	6	7	5	5	5	6	6	6	4	5	5	6	5	5	5
	210	3	5	5	4	7	5	6	5	5	5	5	6	5	7	5	5	5	4	5	4	5	7
	211	4	5	4	5	7	6	5	6	6	6	6	7	5	5	6	4	5	5	4	5	5	4
	212	6	4	6	5	4	5	7	5	7	6	5	5	7	4	5	5	5	6	5	5	4	6
	213	4	6	7	5	4	6	6	6	4	6	5	6	7	5	4	5	4	5	6	5	6	7
	214	5	7	4	4	4	6	7	6	5	5	5	5	4	6	5	5	4	5	5	4	7	4
	215	6	6	5	7	6	7	5	6	5	6	5	5	5	7	5	6	6	4	5	5	4	5
	216	5	5	6	7	5	5	6	5	5	7	7	4	7	7	5	5	6	6	4	4	5	4
	217	6	6	6	6	6	6	6	6	6	6	6	6	6	5	6	6	6	6	6	6	5	6
	218	7	7	6	6	6	4	7	6	6	5	5	6	6	4	6	5	5	7	6	5	6	5
	219	6	5	6	5	5	6	5	5	5	6	5	5	5	6	6	5	5	6	5	6	5	6
	220	3	3	3	4	3	3	6	4	4	4	4	4	4	4	4	3	3	3	3	4	4	4
	221	4	4	7	4	4	5	5	6	5	4	6	5	5	6	5	4	5	4	5	6	5	7
	222	6	6	5	4	5	5	5	5	6	5	5	6	6	7	5	5	4	5	5	5	6	5
	223	5	6	6	5	6	5	6	6	6	5	6	7	6	5	6	5	5	6	5	6	5	6
	224	5	6	4	6	6	6	4	6	5	5	6	5	7	4	6	5	5	5	6	6	5	4
	225	5	5	5	6	6	7	6	5	5	5	5	5	5	4	5	5	6	5	6	4	4	5
	226	7	4	7	6	4	4	5	5	6	6	5	5	6	4	5	4	5	4	5	5	6	7
	227	6	6	6	7	5	4	5	5	5	7	7	6	6	5	6	5	6	6	6	5	7	6
	228	7	7	7	7	7	7	1	6	1	1	6	1	1	1	6	2	1	1	1	1	1	1
	229	4	5	4	5	7	5	6	6	4	6	4	6	6	5	5	6	5	5	4	4	5	4
	230	5	4	5	5	5	5	5	5	5	5	5	5	5	4	5	6	5	5	5	5	5	4
	231	6	7	6	6	6	6	4	6	6	5	5	6	6	5	6	5	4	6	5	5	6	5
	232	2	4	4	4	4	1	4	4	4	4	4	4	4	4	4	4	4	4	4	4	4	4
	233	4	5	4	6	6	6	4	4	3	3	3	6	7	7	5	6	6	5	6	6	6	6
	234	7	5	6	4	5	4	5	6	6	4	6	5	6	5	4	5	5	6	5	5	5	6
	235	4	6	5	4	5	4	5	5	5	6	5	6	5	5	5	5	5	6	5	5	4	5
	236	1	2	2	5	4	4	5	5	5	5	5	6	6	6	5	5	5	5	5	6	6	6
	237	2	2	2	2	2	2	2	2	2	2	2	2	2	2	2	2	2	2	2	2	2	2
	238	3	3	3	3	3	3	3	3	3	3	3	3	3	3	3	3	3	3	3	3	3	3
	239	7	7	7	7	7	7	6	6	5	5	5	7	7	7	7	7	7	7	7	7	7	7
	240	6	4	4	5	6	6	5	5	6	5	6	4	4	6	5	6	5	5	6	4	5	6
	241	6	7	7	6	6	7	6	6	7	6	6	7	7	7	5	6	6	6	5	6	6	7
	242	4	5	5	6	4	5	6	5	6	6	5	6	7	5	5	5	5	6	5	5	5	5
	243	5	6	5	6	5	5	5	5	5	6	6	7	6	4	5	4	4	6	6	4	4	4
	244	3	3	3	6	4	6	5	5	5	5	4	7	7	7	3	3	3	3	3	7	7	7
	245	5	4	6	5	5	7	5	6	5	5	5	4	5	7	6	5	5	5	6	5	5	5
	246	6	6	5	6	6	6	6	6	6	6	6	6	6	6	6	5	5	5	5	6	6	6
	247	6	7	7	7	7	6	1	2	1	1	2	7	7	6	1	2	1	1	2	6	7	6
	248	7	7	5	5	7	5	6	7	6	6	6	5	4	6	5	4	6	4	5	5	6	7
	249	4	5	4	4	7	5	5	6	6	5	4	5	5	5	5	5	5	5	5	4	5	7
	250	5	4	6	6	5	6	6	5	5	6	5	5	6	4	6	4	5	5	6	5	4	6
	251	4	2	2	7	7	7	4	4	6	5	3	6	6	6	4	4	4	4	5	6	6	7
	252	5	6	4	4	6	4	5	6	6	6	6	6	5	5	5	5	5	6	4	7	5	6
	253	6	4	4	4	5	3	5	5	5	5	5	7	5	6	5	7	4	5	5	7	6	5
	254	4	4	4	7	7	7	2	2	2	2	2	3	3	3	1	1	1	1	1	5	5	5
	255	6	6	5	4	7	5	6	5	5	6	4	6	7	6	5	6	5	4	6	4	6	4
	256	4	4	4	4	4	4	4	4	4	4	4	4	6	4	4	4	4	4	4	4	4	4
	257	6	6	5	6	5	6	6	6	6	6	6	6	6	6	6	6	6	6	6	6	6	6
	258	5	5	5	5	5	5	5	6	5	5	5	6	5	7	6	5	5	5	5	6	5	4
	259	4	4	4	4	4	4	5	4	4	4	5	5	4	4	5	5	5	4	4	4	4	4
	260	4	4	6	4	4	6	6	6	4	5	6	6	4	5	6	4	4	6	5	5	4	5
	261	1	1	1	5	6	6	6	5	5	6	5	5	5	4	5	5	4	5	4	5	4	5
	262	6	6	4	4	5	4	6	5	5	5	7	5	6	5	5	5	5	5	6	6	6	7
	263	7	7	7	7	6	5	7	6	5	6	6	6	5	6	7	6	5	6	6	6	5	7
	264	5	5	4	5	5	5	5	7	5	6	6	5	5	6	6	5	6	6	5	5	5	6
	265	4	4	3	4	4	4	4	4	4	4	3	5	4	4	4	5	4	5	4	4	4	4
	266	7	4	4	5	6	6	5	5	6	5	5	6	6	5	5	6	5	6	6	7	4	5
	267	4	3	3	7	7	7	7	7	7	7	7	7	7	7	7	7	7	7	7	7	7	7
	268	5	3	4	5	3	3	5	6	5	6	6	6	5	5	6	5	5	5	6	5	5	5
	269	5	6	6	6	5	7	6	6	5	6	7	5	4	4	4	4	5	5	5	4	6	4
	270	5	5	5	6	5	4	5	5	6	6	6	5	5	5	5	4	4	4	6	4	6	7
	271	6	4	4	7	4	4	6	7	5	5	5	4	6	6	4	5	5	5	5	5	6	6
	272	1	1	1	7	7	7	1	1	5	7	1	7	7	7	1	1	1	1	1	7	6	3
	273	4	7	6	5	5	7	5	5	6	6	6	6	7	4	4	4	5	6	5	6	7	5
	274	5	5	5	4	4	5	6	6	6	5	6	6	7	5	5	5	5	5	4	5	5	5
	275	5	6	5	4	5	4	5	6	7	6	6	7	7	6	4	4	4	6	5	5	4	6
	276	7	7	7	7	7	7	7	7	7	7	7	7	7	7	7	7	7	7	7	7	7	7
	277	6	5	7	5	7	6	6	4	4	5	4	5	4	7	5	5	5	5	5	6	5	4
	278	5	4	7	5	7	5	7	5	5	5	5	5	5	7	4	4	5	6	5	4	6	5
	279	7	6	3	6	5	4	6	6	5	6	7	6	6	7	5	5	6	6	6	5	7	6
	280	4	7	5	7	6	6	6	6	6	4	6	5	6	5	4	4	5	5	6	6	6	4
	281	5	4	6	6	4	7	5	6	7	4	5	5	6	4	5	5	4	5	5	5	5	5
	282	6	5	7	6	4	5	4	7	6	4	5	4	5	7	4	4	5	5	5	6	4	5
	283	5	3	6	6	5	5	5	4	5	5	5	6	7	6	4	4	5	6	5	5	6	7
	284	7	5	4	5	7	5	6	5	5	6	6	6	6	6	5	4	6	5	7	6	7	6
	285	7	7	5	4	6	6	5	7	4	6	7	7	5	5	5	5	5	4	6	5	5	4
	286	4	4	6	6	4	5	6	7	5	5	4	6	7	4	5	5	4	4	5	5	6	5
	287	5	6	6	6	7	4	5	6	6	7	5	6	4	6	5	4	5	4	6	5	4	6
	288	6	5	7	5	5	7	6	7	5	6	6	6	5	6	6	5	5	5	5	4	7	7
	289	6	4	7	6	5	4	5	7	4	6	6	5	7	7	5	6	6	6	5	5	7	5
	290	5	7	6	4	6	4	6	4	5	5	6	6	6	4	7	7	5	5	5	6	6	5
	291	6	6	4	4	7	5	5	6	6	6	7	6	5	5	7	7	6	7	6	5	5	6
	292	5	5	5	5	4	5	6	5	5	5	5	6	6	7	5	6	5	6	4	6	5	6
	293	6	6	6	6	5	6	5	7	5	4	5	7	6	7	4	6	5	4	4	5	4	7
	294	7	7	7	7	5	6	2	1	2	1	5	7	7	7	2	3	1	7	1	7	7	5
	295	5	5	5	7	7	7	5	5	5	6	4	4	5	6	4	4	4	4	5	6	5	6
	296	5	5	6	6	6	6	6	6	6	6	6	5	5	5	6	6	6	6	6	7	7	7
	297	5	6	5	4	4	4	4	5	4	4	5	4	5	4	5	5	5	6	5	5	6	4
	298	7	7	7	5	6	5	6	5	5	5	5	6	6	6	4	6	5	4	6	6	6	6
	299	6	5	4	5	4	5	6	5	7	6	6	5	5	4	5	4	4	5	4	4	5	5
	300	5	4	5	5	4	6	5	6	6	6	6	6	6	6	5	5	5	5	5	5	5	5
	301	5	5	6	5	5	5	5	5	5	5	5	5	5	5	5	5	5	5	5	5	5	5
	302	5	6	5	5	6	4	4	5	4	5	4	5	6	5	6	6	6	6	6	6	5	6
	303	7	7	7	7	7	7	7	7	7	7	7	7	7	7	7	7	7	7	7	7	7	7
	304	6	6	6	4	7	5	5	6	6	7	6	4	6	4	4	5	5	4	5	5	4	6
	305	4	4	4	7	7	7	6	6	6	6	6	6	6	6	7	7	7	7	6	7	7	7
	306	5	5	5	6	5	6	5	4	5	6	5	6	4	6	5	6	5	6	6	6	4	4
	307	6	4	5	5	4	5	4	5	4	4	5	6	5	5	5	6	6	6	5	5	5	5
	308	6	7	6	5	4	4	5	6	4	5	6	5	6	4	5	5	6	5	6	5	5	4
	309	2	3	2	2	3	2	3	4	3	4	3	3	4	3	4	4	4	4	4	4	5	5
	310	4	5	5	7	7	7	5	6	6	6	5	7	7	6	4	4	6	3	5	6	6	6
	311	6	6	6	6	6	6	6	6	6	6	6	5	5	5	5	5	5	5	5	5	5	5
	312	6	6	6	6	6	6	6	6	6	6	6	6	6	6	6	6	6	6	6	6	6	6
	313	5	5	5	6	6	6	6	6	6	6	6	6	6	6	6	6	6	6	6	6	6	6
	314	6	6	6	5	6	5	5	5	5	6	6	5	6	5	5	6	5	6	5	5	6	6
	315	4	5	4	7	6	6	5	5	4	4	4	6	6	6	4	4	5	5	3	6	7	6
	316	3	5	5	6	6	6	4	5	5	5	5	5	5	4	5	5	5	3	4	4	3	4
	317	5	6	5	6	5	5	5	6	5	5	5	6	6	6	6	5	5	6	5	5	4	4
	318	7	7	7	7	7	7	5	4	4	4	4	7	7	7	5	4	4	4	4	7	7	7
	319	6	5	7	5	7	5	5	6	6	6	4	6	5	6	4	5	6	7	6	5	6	6
	320	6	4	6	5	6	5	5	7	4	5	5	5	6	5	5	5	5	6	6	6	5	7
	321	7	6	4	4	5	6	4	7	5	6	6	5	6	6	6	6	4	4	5	5	4	7
	322	5	5	5	6	5	4	5	4	5	7	5	6	4	5	6	6	5	5	4	4	6	5
	323	6	7	6	6	6	5	6	5	4	6	5	5	5	5	6	5	4	5	5	6	6	5
	324	4	5	5	6	4	5	4	6	5	6	5	5	6	5	7	4	5	6	6	5	5	4
	325	5	4	6	7	4	5	5	5	4	5	6	6	5	4	5	5	4	7	5	6	6	5
	326	7	6	6	7	6	6	6	7	7	6	7	7	7	7	6	7	7	5	7	6	7	7
	327	6	5	5	5	5	4	5	6	5	6	5	6	6	6	5	6	6	6	5	5	6	6
	328	7	7	7	7	7	7	5	5	5	6	5	7	7	7	5	4	5	5	6	5	5	5
	329	5	4	5	4	6	5	6	5	6	5	5	5	5	6	4	5	4	5	6	6	5	5
	330	5	5	4	4	5	6	3	4	5	4	3	3	4	3	5	2	3	3	4	5	4	3
	331	4	5	4	5	4	4	4	4	5	4	4	4	5	3	4	3	4	5	4	4	5	4
	332	4	4	5	4	3	4	4	5	4	4	4	4	3	4	4	3	4	5	4	4	3	4
	333	6	4	6	5	5	4	5	6	5	7	6	5	6	7	5	5	5	6	5	5	4	4
	334	6	5	6	7	6	6	6	6	5	5	6	6	7	6	6	5	4	6	5	6	6	6
	335	4	4	4	5	7	5	5	5	6	6	5	6	5	5	4	4	4	5	6	6	6	6
	336	5	6	5	5	6	6	6	6	6	5	5	7	4	5	4	4	5	6	5	6	6	5
	337	7	7	7	7	7	7	7	7	7	7	7	6	6	6	6	6	6	7	7	7	7	7
	338	5	1	1	5	3	4	5	5	4	4	4	7	7	7	4	4	4	6	5	7	7	7
	339	6	6	6	6	6	6	6	6	4	6	6	6	6	5	6	6	6	6	6	6	6	6
	340	6	5	6	6	4	7	5	5	5	6	5	6	6	4	5	5	4	5	4	4	5	4
	341	5	4	5	5	5	4	3	4	4	4	5	5	5	5	4	4	4	6	4	5	5	5
	342	6	5	5	7	6	6	3	4	5	6	6	6	6	6	3	6	4	3	4	4	4	4
	343	6	6	6	7	7	6	7	7	7	7	6	7	7	7	6	7	7	7	7	7	7	7
	344	7	3	6	5	5	5	6	6	6	5	6	5	5	6	6	6	4	4	5	5	4	6
	345	6	4	5	4	6	4	7	5	5	5	5	5	5	6	5	5	4	5	6	5	5	5
	346	7	7	7	7	7	7	3	6	5	5	2	7	7	7	2	2	2	2	2	7	7	7
	347	5	3	7	6	6	6	6	7	7	5	5	5	6	5	4	4	4	5	4	6	6	7
	348	6	3	6	7	5	6	6	6	7	6	6	6	5	6	5	5	3	4	5	5	6	4
	349	7	7	7	7	7	7	7	7	7	7	7	7	7	7	7	7	7	7	7	7	7	7
	350	6	5	4	4	4	4	4	4	4	3	4	3	3	4	4	4	4	3	3	4	5	5
	351	7	7	7	6	6	5	6	6	6	7	7	6	7	7	2	2	1	2	2	6	6	6
	352	4	5	5	5	7	5	6	5	6	6	5	6	4	5	5	5	3	4	6	6	4	6
	353	5	4	6	5	6	4	5	6	5	5	4	5	5	5	5	5	5	5	5	5	5	5
	354	6	6	4	4	5	7	5	4	5	7	5	5	5	4	6	4	4	5	5	5	5	7
	355	5	5	5	5	6	7	4	5	6	6	6	6	6	6	5	5	5	4	5	6	6	6
	356	4	6	7	6	6	5	5	5	4	5	5	5	5	7	5	6	4	6	6	5	5	5
	357	6	7	7	7	7	7	4	4	5	5	5	6	6	6	5	5	5	5	6	6	6	7
	MV Descriptives
		Mean	Median	Min	Max	Standard Deviation	Excess Kurtosis	Skewness	Number of Observations Used
	aod1	5.06443	5	1	7	1.36945	0.91919	-0.839523	357
	aod2	5.15406	5	1	7	1.40679	0.954128	-0.906134	357
	aod3	5.08403	5	1	7	1.41963	0.69853	-0.845144	357
	dc1	5.34734	5	1	7	1.24901	0.709906	-0.619748	357
	dc2	5.32773	5	1	7	1.23744	0.128008	-0.473622	357
	dc3	5.34174	5	1	7	1.22338	0.915138	-0.722102	357
	rm1	5.32773	5	1	7	1.2329	2.39018	-1.23847	357
	rm2	5.31373	5	1	7	1.23086	2.18262	-1.17671	357
	rm3	5.13445	5	1	7	1.2407	1.46521	-0.946355	357
	rm4	5.28852	5	1	7	1.23588	1.93731	-1.06329	357
	rm5	5.17367	5	1	7	1.22901	1.4173	-0.907388	357
	sd1	5.43137	6	1	7	1.24298	2.8308	-1.3541	357
	sd2	5.42297	6	1	7	1.28679	2.3545	-1.25433	357
	sd3	5.39496	6	1	7	1.31071	1.77644	-1.09644	357
	tdbp1	4.90476	5	1	7	1.17961	1.69775	-0.925002	357
	tdbp2	4.80392	5	1	7	1.20489	1.1969	-0.843378	357
	tdbp3	4.72549	5	1	7	1.28239	1.31948	-0.964519	357
	tdbp4	4.90756	5	1	7	1.28768	1.15569	-0.933505	357
	tdbp5	4.93557	5	1	7	1.25191	1.83171	-1.10787	357
	tp1	5.26891	5	1	7	1.23464	1.86002	-0.989394	357
	tp2	5.2465	5	1	7	1.22338	1.75875	-0.867191	357
	tp3	5.26611	5	1	7	1.26327	1.23389	-0.754232	357
	Indicator Data (Standardized)
	Case ID	aod1	aod2	aod3	dc1	dc2	dc3	rm1	rm2	rm3	rm4	rm5	sd1	sd2	sd3	tdbp1	tdbp2	tdbp3	tdbp4	tdbp5	tp1	tp2	tp3
	1	-0.777264	-0.109513	-1.46801	-1.87936	-1.07297	-2.73156	0.545274	-1.06732	-1.72036	-1.04259	-0.141309	-1.15156	-2.66008	-1.06428	-0.766998	-1.49717	-2.12532	1.62497	0.051462	-1.83771	-1.0189	-1.00224
	2	0.683174	1.31216	0.645215	-0.278091	0.543276	1.35548	0.545274	1.36999	1.50362	1.38483	1.48602	0.45747	0.448426	0.461614	1.77621	1.82264	1.77364	1.62497	1.64902	0.592152	0.615917	0.580947
	3	0.683174	-0.820349	0.645215	0.522542	-1.07297	-0.279338	1.35637	-2.6922	0.697625	-1.04259	-0.141309	-2.76059	-2.66008	1.22456	0.928471	-3.15708	-1.34552	0.848376	-1.5461	-2.64767	-2.65371	-1.00224
	4	-0.0470449	0.601324	-0.0591941	-0.278091	-0.264847	-0.279338	0.545274	-0.254883	-0.108369	-0.233449	0.672357	-0.347046	-0.328701	-0.301332	0.0807366	-0.667218	1.77364	0.0717856	0.850242	0.592152	-0.20149	-0.210649
	5	-0.777264	1.31216	-0.763603	-1.07872	0.543276	0.538069	-0.265821	-0.254883	0.697625	-1.04259	-0.141309	0.45747	-1.10583	0.461614	0.0807366	-0.667218	0.214061	0.848376	0.051462	-0.217803	-1.0189	0.580947
	6	-0.0470449	-1.53119	-0.763603	-0.278091	-1.88109	-1.91415	0.545274	-2.6922	-2.52635	1.38483	1.48602	-2.76059	-3.43721	-3.35312	-1.61473	0.162736	-1.34552	1.62497	0.850242	-2.64767	-1.0189	-1.00224
	7	0.683174	0.601324	0.645215	0.522542	0.543276	0.538069	0.545274	0.557556	0.697625	0.57569	0.672357	0.45747	0.448426	0.461614	0.928471	0.99269	0.993853	0.848376	0.850242	0.592152	0.615917	0.580947
	8	-0.777264	-2.95286	-2.87683	1.32318	0.543276	1.35548	-0.265821	-0.254883	-1.72036	-1.04259	-0.954975	0.45747	0.448426	1.22456	-1.61473	-1.49717	-1.34552	-1.48139	-1.5461	1.40211	1.43332	1.37254
	9	-2.96792	-2.95286	-2.87683	1.32318	1.3514	1.35548	-0.265821	-0.254883	-0.108369	-0.233449	-0.141309	1.26198	1.22555	1.22456	-0.766998	-3.15708	-2.90511	-3.03457	-3.14366	1.40211	1.43332	1.37254
	10	0.683174	-0.109513	0.645215	-1.07872	-1.07297	-0.279338	0.545274	0.557556	-0.914363	-0.233449	-0.141309	-0.347046	0.448426	-0.301332	-0.766998	-1.49717	0.214061	-0.704804	0.051462	-1.02776	0.615917	-0.210649
	11	-0.0470449	-0.820349	0.645215	1.32318	-1.07297	-0.279338	-0.265821	-0.254883	-0.108369	0.57569	0.672357	-1.15156	-0.328701	0.461614	0.0807366	-1.49717	0.214061	0.0717856	-0.747318	-0.217803	1.43332	-0.210649
	12	0.683174	0.601324	0.645215	-0.278091	-0.264847	-0.279338	-0.265821	-0.254883	-0.108369	-0.233449	-0.141309	-0.347046	-0.328701	-0.301332	0.0807366	0.162736	0.214061	-0.704804	0.051462	-0.217803	-0.20149	-0.210649
	13	-0.777264	1.31216	1.34962	0.522542	-1.07297	-1.09674	0.545274	1.36999	0.697625	-0.233449	0.672357	-0.347046	-1.10583	-0.301332	-0.766998	-0.667218	0.993853	0.0717856	0.850242	0.592152	-0.20149	0.580947
	14	-0.0470449	-0.109513	0.645215	-1.07872	0.543276	0.538069	-0.265821	1.36999	-0.108369	-1.04259	-0.141309	-0.347046	-0.328701	-0.301332	-0.766998	0.162736	0.214061	0.0717856	0.850242	-0.217803	-0.20149	0.580947
	15	0.683174	0.601324	-0.0591941	-1.07872	-0.264847	1.35548	-0.265821	0.557556	-0.108369	-0.233449	1.48602	0.45747	-0.328701	-1.06428	0.0807366	-0.667218	0.214061	-0.704804	0.051462	-1.02776	-1.0189	-0.210649
	16	0.683174	0.601324	0.645215	0.522542	0.543276	0.538069	0.545274	0.557556	0.697625	0.57569	0.672357	0.45747	0.448426	0.461614	0.928471	0.99269	0.993853	0.0717856	0.850242	0.592152	0.615917	0.580947
	17	-0.777264	-0.109513	0.645215	-0.278091	-1.07297	-0.279338	-0.265821	-0.254883	0.697625	-0.233449	-0.954975	0.45747	1.22555	-0.301332	0.0807366	-0.667218	0.214061	0.0717856	-0.747318	-0.217803	-0.20149	-1.00224
	18	-1.50748	-0.820349	-0.0591941	0.522542	-0.264847	-0.279338	1.35637	-1.87976	-0.914363	-1.04259	-0.954975	0.45747	0.448426	0.461614	-0.766998	-0.667218	-1.34552	-1.48139	-1.5461	0.592152	0.615917	0.580947
	19	-0.0470449	-0.109513	-0.763603	0.522542	-0.264847	0.538069	-0.265821	0.557556	-0.108369	1.38483	-0.141309	-0.347046	0.448426	1.22456	0.928471	-1.49717	0.993853	0.0717856	-0.747318	-1.02776	-1.0189	-0.210649
	20	-1.50748	0.601324	-0.763603	-1.07872	1.3514	-0.279338	0.545274	0.557556	-0.914363	-0.233449	-0.141309	-0.347046	-0.328701	-0.301332	0.0807366	-0.667218	0.214061	-0.704804	-0.747318	-1.83771	-0.20149	-0.210649
	21	-1.50748	-0.109513	-0.0591941	-0.278091	1.3514	0.538069	0.545274	1.36999	-0.108369	0.57569	-0.141309	-1.15156	-0.328701	-1.06428	-0.766998	-1.49717	-0.565731	0.0717856	-0.747318	-1.02776	0.615917	0.580947
	22	-2.96792	-2.95286	1.34962	-3.48063	-3.49734	-3.54896	-3.5102	-3.50464	-3.33235	-3.47001	-3.39597	-3.56511	-3.43721	-3.35312	-3.3102	-3.15708	-2.90511	-3.03457	-3.14366	-3.45762	-3.47112	-3.37703
	23	0.683174	1.31216	0.645215	-1.07872	-1.07297	-1.09674	0.545274	-1.06732	-0.914363	-1.04259	-0.954975	-2.76059	-1.10583	-1.06428	-0.766998	-0.667218	0.993853	-0.704804	0.850242	-1.02776	-1.0189	-1.00224
	24	-1.50748	0.601324	0.645215	-1.07872	-0.264847	-1.09674	-0.265821	-0.254883	-0.108369	-0.233449	-0.954975	0.45747	-1.10583	0.461614	0.0807366	-0.667218	0.214061	0.848376	0.051462	-0.217803	-0.20149	-0.210649
	25	0.683174	-0.109513	0.645215	1.32318	0.543276	0.538069	-0.265821	-1.06732	-1.72036	-1.04259	-0.141309	1.26198	0.448426	0.461614	0.0807366	0.162736	0.214061	-0.704804	0.051462	1.40211	0.615917	-0.210649
	26	-0.777264	-0.820349	-0.763603	-1.07872	-1.07297	-1.09674	-1.07692	-1.06732	-0.914363	-1.04259	-0.954975	-1.15156	-1.10583	-1.06428	-0.766998	-0.667218	-0.565731	-0.704804	-0.747318	-1.02776	-1.0189	-1.00224
	27	-0.0470449	-0.109513	-0.0591941	-0.278091	-0.264847	0.538069	-0.265821	0.557556	-0.108369	-0.233449	0.672357	-0.347046	0.448426	0.461614	0.928471	0.162736	0.214061	0.848376	0.051462	-0.217803	0.615917	0.580947
	28	-2.2377	-2.24202	-2.17242	-3.48063	-2.68921	-2.73156	-2.69911	-2.6922	-2.52635	-2.66087	-2.58231	-2.76059	-2.66008	-2.59017	-2.46247	-2.32713	-2.12532	-2.25798	-2.34488	-2.64767	-2.65371	-2.58544
	29	-0.777264	1.31216	0.645215	-0.278091	-1.07297	0.538069	0.545274	0.557556	0.697625	0.57569	-0.141309	-0.347046	-0.328701	0.461614	0.928471	0.162736	0.993853	-0.704804	0.051462	-0.217803	-1.0189	-1.00224
	30	-0.0470449	-0.109513	-0.0591941	0.522542	-0.264847	-0.279338	-0.265821	-0.254883	-0.108369	-0.233449	-0.954975	0.45747	-0.328701	-0.301332	0.0807366	-0.667218	0.214061	-0.704804	-0.747318	0.592152	-0.20149	-1.00224
	31	-1.50748	0.601324	-0.763603	0.522542	0.543276	-1.09674	-1.07692	1.36999	1.50362	-1.04259	-0.954975	0.45747	-0.328701	-1.06428	-0.766998	0.162736	0.214061	0.0717856	0.051462	-0.217803	-0.20149	-0.210649
	32	-0.777264	-0.109513	-0.0591941	1.32318	-0.264847	-0.279338	-0.265821	-0.254883	-0.108369	0.57569	0.672357	1.26198	1.22555	1.22456	-0.766998	-0.667218	-0.565731	-0.704804	0.850242	1.40211	1.43332	1.37254
	33	-1.50748	-0.109513	-0.0591941	-1.07872	-1.07297	-0.279338	0.545274	-0.254883	0.697625	0.57569	1.48602	-0.347046	-0.328701	0.461614	0.0807366	0.162736	0.993853	0.848376	0.850242	-1.02776	1.43332	-1.00224
	34	-1.50748	0.601324	-0.0591941	0.522542	-0.264847	0.538069	0.545274	-0.254883	-0.108369	0.57569	1.48602	-1.15156	0.448426	0.461614	0.928471	-0.667218	0.214061	0.0717856	0.051462	-1.02776	-0.20149	-1.00224
	35	0.683174	-0.109513	1.34962	-0.278091	-0.264847	-0.279338	0.545274	0.557556	-0.914363	-0.233449	-0.141309	0.45747	-0.328701	-0.301332	0.0807366	0.162736	0.214061	-0.704804	-0.747318	-1.02776	1.43332	-0.210649
	36	-0.0470449	-0.820349	-0.763603	-0.278091	-1.07297	-1.09674	-0.265821	0.557556	-0.108369	-0.233449	0.672357	0.45747	-1.10583	-1.06428	-0.766998	0.162736	-0.565731	0.0717856	0.051462	-0.217803	-0.20149	0.580947
	37	-1.50748	0.601324	-0.0591941	-1.07872	0.543276	0.538069	0.545274	1.36999	-0.108369	-0.233449	0.672357	0.45747	-0.328701	0.461614	0.0807366	0.162736	0.214061	0.848376	0.051462	-1.02776	-0.20149	0.580947
	38	-0.777264	1.31216	1.34962	0.522542	-0.264847	1.35548	-0.265821	1.36999	-0.108369	0.57569	-0.141309	1.26198	-0.328701	1.22456	-0.766998	-0.667218	0.214061	0.848376	-0.747318	1.40211	-1.0189	1.37254
	39	-0.0470449	-1.53119	-0.0591941	-1.07872	-0.264847	-0.279338	-0.265821	-1.06732	-1.72036	-1.04259	-0.141309	-0.347046	-1.10583	-1.82722	-0.766998	0.162736	0.993853	1.62497	0.850242	-1.02776	-0.20149	0.580947
	40	0.683174	0.601324	0.645215	1.32318	1.3514	1.35548	1.35637	1.36999	1.50362	1.38483	1.48602	1.26198	1.22555	1.22456	0.928471	0.99269	0.993853	0.848376	1.64902	1.40211	1.43332	1.37254
	41	0.683174	0.601324	0.645215	-1.07872	-1.07297	0.538069	0.545274	-0.254883	0.697625	1.38483	0.672357	0.45747	0.448426	0.461614	0.0807366	0.99269	0.993853	0.0717856	0.051462	1.40211	-0.20149	-1.00224
	42	0.683174	-0.109513	0.645215	0.522542	-0.264847	0.538069	-1.88801	-1.87976	-1.72036	-1.04259	-1.76864	-0.347046	-0.328701	-0.301332	-0.766998	-1.49717	-2.12532	-2.25798	-2.34488	-0.217803	-0.20149	-1.00224
	43	-0.777264	-0.109513	0.645215	-1.07872	-0.264847	-0.279338	-0.265821	0.557556	0.697625	1.38483	-0.141309	-0.347046	-0.328701	-0.301332	0.928471	-0.667218	0.214061	-0.704804	0.850242	-1.02776	0.615917	-0.210649
	44	-0.0470449	-0.109513	-0.0591941	0.522542	-0.264847	0.538069	0.545274	0.557556	0.697625	0.57569	-0.141309	0.45747	0.448426	0.461614	0.928471	0.99269	0.214061	0.0717856	0.850242	0.592152	0.615917	0.580947
	45	-0.0470449	0.601324	-0.0591941	0.522542	0.543276	0.538069	-0.265821	0.557556	0.697625	0.57569	1.48602	1.26198	1.22555	1.22456	0.928471	0.162736	0.214061	0.848376	1.64902	0.592152	1.43332	1.37254
	46	-0.777264	0.601324	1.34962	-0.278091	1.3514	-1.09674	0.545274	-1.06732	1.50362	0.57569	-0.954975	-0.347046	1.22555	-1.06428	-0.766998	0.162736	0.993853	0.0717856	0.051462	-0.217803	-0.20149	0.580947
	47	-0.777264	-0.820349	-0.0591941	0.522542	0.543276	0.538069	0.545274	-0.254883	-0.108369	0.57569	-0.141309	-0.347046	0.448426	0.461614	0.0807366	-0.667218	0.214061	0.0717856	0.051462	-0.217803	-1.0189	0.580947
	48	-0.0470449	-0.109513	-0.0591941	1.32318	-0.264847	0.538069	-0.265821	-0.254883	0.697625	-0.233449	-0.141309	-1.15156	0.448426	1.22456	-0.766998	0.99269	0.993853	0.848376	-0.747318	0.592152	-0.20149	-1.00224
	49	-0.0470449	-0.109513	-0.763603	-0.278091	-0.264847	-1.09674	-1.07692	0.557556	1.50362	-0.233449	-0.141309	-0.347046	-1.10583	-0.301332	0.0807366	0.162736	0.214061	-0.704804	0.051462	-0.217803	-0.20149	-1.00224
	50	1.41339	0.601324	1.34962	1.32318	1.3514	1.35548	0.545274	0.557556	-0.108369	0.57569	0.672357	1.26198	1.22555	1.22456	0.928471	0.99269	0.993853	0.848376	0.051462	1.40211	1.43332	1.37254
	51	0.683174	-0.109513	0.645215	-1.07872	-1.07297	-0.279338	0.545274	1.36999	1.50362	1.38483	1.48602	-0.347046	-0.328701	-0.301332	0.0807366	0.162736	0.214061	-0.704804	0.850242	-0.217803	0.615917	-0.210649
	52	-0.0470449	0.601324	0.645215	0.522542	-0.264847	-1.09674	-0.265821	0.557556	1.50362	0.57569	0.672357	-0.347046	0.448426	0.461614	-0.766998	0.162736	0.214061	0.0717856	0.051462	-1.02776	-0.20149	-1.00224
	53	-0.777264	1.31216	-0.763603	0.522542	0.543276	-1.09674	-1.07692	-0.254883	-0.108369	-0.233449	-0.141309	0.45747	0.448426	0.461614	0.0807366	0.99269	-0.565731	0.848376	0.051462	-0.217803	1.43332	-0.210649
	54	0.683174	0.601324	0.645215	0.522542	0.543276	0.538069	0.545274	0.557556	0.697625	0.57569	0.672357	0.45747	0.448426	0.461614	0.928471	0.99269	-2.12532	-2.25798	-0.747318	0.592152	0.615917	0.580947
	55	-0.0470449	0.601324	-0.0591941	-1.07872	0.543276	1.35548	0.545274	-1.06732	0.697625	0.57569	-0.954975	-1.15156	-1.10583	-0.301332	0.928471	0.162736	0.214061	0.0717856	0.051462	0.592152	0.615917	-0.210649
	56	-0.777264	-0.109513	0.645215	-0.278091	0.543276	0.538069	0.545274	-0.254883	-0.914363	-0.233449	-0.141309	-0.347046	-0.328701	-0.301332	0.0807366	0.162736	0.214061	-0.704804	0.051462	-0.217803	-0.20149	0.580947
	57	0.683174	-0.820349	1.34962	0.522542	-1.07297	0.538069	-0.265821	-0.254883	-0.108369	-0.233449	-0.141309	-0.347046	-0.328701	-1.06428	0.0807366	0.99269	0.993853	0.0717856	0.850242	-0.217803	-0.20149	-0.210649
	58	-0.0470449	0.601324	-0.0591941	-1.07872	-0.264847	-0.279338	0.545274	-0.254883	-0.108369	-0.233449	-0.141309	-0.347046	-0.328701	0.461614	0.928471	0.162736	0.214061	0.848376	-0.747318	-1.02776	-0.20149	-1.00224
	59	-0.0470449	1.31216	0.645215	-0.278091	0.543276	-0.279338	1.35637	0.557556	-0.108369	0.57569	0.672357	0.45747	-0.328701	1.22456	0.0807366	-0.667218	0.214061	0.848376	0.051462	-0.217803	-1.0189	-0.210649
	60	-0.0470449	0.601324	-0.0591941	1.32318	1.3514	1.35548	-0.265821	-0.254883	-0.108369	-0.233449	-0.141309	1.26198	1.22555	1.22456	1.77621	1.82264	1.77364	1.62497	1.64902	1.40211	0.615917	1.37254
	61	-0.777264	-0.109513	-0.0591941	-1.07872	-1.07297	-1.09674	0.545274	1.36999	0.697625	0.57569	1.48602	-0.347046	0.448426	0.461614	0.0807366	0.99269	0.993853	0.0717856	0.850242	1.40211	-0.20149	-0.210649
	62	-0.0470449	0.601324	0.645215	-0.278091	-1.88109	0.538069	-0.265821	0.557556	-0.108369	0.57569	0.672357	-0.347046	-0.328701	0.461614	0.0807366	0.99269	0.214061	0.848376	0.850242	0.592152	0.615917	-1.00224
	63	0.683174	1.31216	-0.763603	-0.278091	-0.264847	1.35548	-0.265821	-0.254883	0.697625	-0.233449	-0.141309	-1.15156	-0.328701	-0.301332	0.928471	0.162736	0.214061	0.0717856	0.051462	0.592152	-0.20149	-1.00224
	64	0.683174	0.601324	0.645215	0.522542	0.543276	0.538069	0.545274	0.557556	0.697625	0.57569	0.672357	0.45747	0.448426	0.461614	0.928471	0.99269	0.993853	0.848376	0.850242	0.592152	0.615917	0.580947
	65	-0.777264	0.601324	0.645215	-1.07872	0.543276	-0.279338	-0.265821	-0.254883	-0.108369	0.57569	0.672357	-0.347046	1.22555	-1.06428	0.0807366	0.99269	0.214061	0.0717856	-0.747318	-1.02776	-1.0189	-0.210649
	66	-0.0470449	-0.109513	-0.0591941	-0.278091	-0.264847	0.538069	1.35637	-1.06732	0.697625	0.57569	0.672357	-0.347046	-1.10583	0.461614	0.928471	0.99269	0.993853	-0.704804	0.051462	-0.217803	-0.20149	-0.210649
	67	-0.777264	0.601324	-0.0591941	-0.278091	-1.07297	0.538069	1.35637	0.557556	0.697625	1.38483	-0.141309	0.45747	0.448426	1.22456	0.0807366	0.162736	0.214061	0.0717856	0.051462	0.592152	-0.20149	-0.210649
	68	-2.96792	-2.95286	-2.87683	0.522542	0.543276	0.538069	-3.5102	-3.50464	-3.33235	-3.47001	-3.39597	-3.56511	-3.43721	-3.35312	-1.61473	-0.667218	-2.90511	-3.03457	-3.14366	-2.64767	-1.8363	-1.79384
	69	0.683174	0.601324	-0.763603	0.522542	0.543276	-0.279338	0.545274	1.36999	-0.108369	-0.233449	0.672357	0.45747	-0.328701	-0.301332	-0.766998	0.162736	0.214061	0.0717856	0.051462	0.592152	-1.0189	-0.210649
	70	-0.0470449	-0.109513	-0.0591941	1.32318	-0.264847	-1.09674	0.545274	0.557556	0.697625	0.57569	-0.141309	-0.347046	0.448426	0.461614	0.0807366	0.99269	0.993853	0.0717856	0.051462	-0.217803	-0.20149	-1.00224
	71	1.41339	1.31216	1.34962	1.32318	1.3514	1.35548	-0.265821	-1.06732	1.50362	-0.233449	-0.954975	0.45747	0.448426	0.461614	-2.46247	-2.32713	-2.12532	-2.25798	1.64902	0.592152	0.615917	0.580947
	72	-0.777264	0.601324	0.645215	0.522542	-1.07297	0.538069	-0.265821	-0.254883	0.697625	-1.04259	-0.141309	1.26198	-0.328701	-0.301332	0.928471	0.99269	0.214061	-0.704804	-0.747318	-1.02776	-0.20149	0.580947
	73	-1.50748	-0.820349	-1.46801	-1.87936	-1.07297	-2.73156	-2.69911	-0.254883	-1.72036	-1.04259	-1.76864	-1.95608	-1.10583	-1.82722	-1.61473	-0.667218	-2.12532	-1.48139	-0.747318	-1.02776	-1.8363	-1.00224
	74	-0.0470449	-0.109513	0.645215	-1.07872	-0.264847	-0.279338	1.35637	0.557556	-0.914363	0.57569	0.672357	0.45747	0.448426	-1.06428	0.0807366	0.162736	0.214061	-0.704804	0.051462	0.592152	-1.0189	-0.210649
	75	-0.0470449	0.601324	-0.0591941	-0.278091	-0.264847	-0.279338	0.545274	0.557556	-0.108369	0.57569	0.672357	-0.347046	-0.328701	0.461614	0.928471	0.99269	0.214061	0.0717856	0.051462	-0.217803	-0.20149	-1.00224
	76	0.683174	1.31216	-0.763603	-0.278091	1.3514	0.538069	0.545274	0.557556	-0.914363	0.57569	0.672357	-0.347046	-0.328701	1.22456	0.0807366	0.162736	0.993853	0.0717856	-0.747318	0.592152	0.615917	0.580947
	77	-0.777264	-0.820349	-2.17242	-1.07872	-0.264847	1.35548	-1.07692	-1.06732	-0.914363	-1.04259	0.672357	0.45747	0.448426	0.461614	0.928471	0.99269	0.214061	0.848376	0.850242	0.592152	1.43332	0.580947
	78	-0.0470449	-1.53119	-0.0591941	0.522542	-1.07297	-0.279338	-0.265821	-1.06732	-1.72036	-1.04259	-1.76864	0.45747	0.448426	0.461614	-0.766998	-1.49717	-0.565731	-0.704804	-1.5461	0.592152	0.615917	0.580947
	79	-0.777264	-0.109513	1.34962	-1.07872	-1.07297	-0.279338	-0.265821	-0.254883	-0.108369	-0.233449	-0.141309	-1.15156	-1.10583	0.461614	0.0807366	0.99269	0.214061	0.848376	0.051462	1.40211	-1.0189	-1.00224
	80	-1.50748	-0.820349	-0.763603	-2.67999	-1.88109	-1.09674	-1.07692	-1.06732	-0.914363	-0.233449	-0.954975	-0.347046	-0.328701	-0.301332	-2.46247	-2.32713	-0.565731	0.0717856	0.051462	-1.83771	-1.0189	-0.210649
	81	-0.777264	-0.820349	-0.763603	-0.278091	-1.07297	-0.279338	-1.07692	-1.06732	-1.72036	-1.85173	-1.76864	0.45747	-0.328701	-0.301332	-1.61473	-1.49717	-1.34552	-1.48139	-1.5461	-0.217803	-0.20149	-0.210649
	82	-0.0470449	0.601324	-0.0591941	1.32318	-0.264847	0.538069	1.35637	0.557556	1.50362	0.57569	-0.141309	-0.347046	1.22555	0.461614	1.77621	0.99269	1.77364	0.0717856	0.850242	0.592152	0.615917	-0.210649
	83	0.683174	0.601324	-0.0591941	0.522542	1.3514	1.35548	-0.265821	0.557556	0.697625	-0.233449	-0.141309	0.45747	0.448426	0.461614	0.0807366	0.162736	0.214061	0.0717856	0.051462	0.592152	0.615917	1.37254
	84	-0.777264	-1.53119	-1.46801	-0.278091	-1.07297	-1.09674	0.545274	0.557556	0.697625	0.57569	0.672357	-0.347046	0.448426	0.461614	0.928471	0.99269	0.993853	0.848376	0.850242	0.592152	-0.20149	-0.210649
	85	0.683174	1.31216	-0.763603	0.522542	1.3514	-0.279338	0.545274	-0.254883	-0.914363	0.57569	1.48602	0.45747	-0.328701	-0.301332	0.0807366	0.162736	0.214061	-0.704804	0.051462	-1.02776	-1.0189	1.37254
	86	-0.0470449	-0.109513	-0.0591941	-0.278091	0.543276	-1.09674	-0.265821	-1.06732	-0.108369	-0.233449	0.672357	0.45747	-1.10583	-0.301332	0.0807366	0.99269	0.214061	-0.704804	1.64902	-0.217803	-0.20149	-0.210649
	87	-0.777264	0.601324	1.34962	-1.07872	-0.264847	-1.09674	0.545274	-0.254883	0.697625	1.38483	-0.141309	-0.347046	-0.328701	-1.06428	0.928471	0.162736	-0.565731	0.0717856	1.64902	0.592152	-1.0189	0.580947
	88	-1.50748	-1.53119	-1.46801	1.32318	1.3514	1.35548	-0.265821	-0.254883	-0.108369	0.57569	-0.954975	0.45747	0.448426	0.461614	0.0807366	0.162736	0.214061	-1.48139	1.64902	0.592152	0.615917	0.580947
	89	-2.96792	-2.95286	-2.87683	-0.278091	-0.264847	-0.279338	-1.07692	-1.06732	-0.914363	-0.233449	-0.141309	-1.95608	-1.88295	-1.82722	-0.766998	-0.667218	-1.34552	-1.48139	-1.5461	0.592152	0.615917	0.580947
	90	0.683174	0.601324	0.645215	1.32318	0.543276	-0.279338	0.545274	0.557556	-0.914363	-1.04259	-0.954975	0.45747	-1.10583	-0.301332	0.0807366	0.162736	0.214061	0.0717856	0.051462	0.592152	-0.20149	-0.210649
	91	-0.0470449	-0.109513	-0.0591941	0.522542	-0.264847	0.538069	-0.265821	-0.254883	-0.108369	-1.04259	-0.141309	-0.347046	-0.328701	0.461614	0.928471	0.99269	0.214061	0.848376	0.850242	-0.217803	0.615917	-1.00224
	92	-2.96792	-2.95286	-2.87683	-3.48063	-3.49734	-3.54896	-3.5102	-3.50464	-3.33235	-3.47001	-3.39597	-3.56511	-3.43721	-3.35312	-3.3102	-3.15708	-2.90511	-3.03457	-3.14366	-3.45762	-3.47112	-3.37703
	93	1.41339	1.31216	1.34962	1.32318	1.3514	1.35548	1.35637	1.36999	1.50362	1.38483	1.48602	1.26198	1.22555	1.22456	1.77621	1.82264	1.77364	1.62497	0.850242	1.40211	1.43332	1.37254
	94	1.41339	1.31216	1.34962	1.32318	1.3514	1.35548	1.35637	1.36999	1.50362	1.38483	1.48602	1.26198	1.22555	1.22456	1.77621	1.82264	1.77364	1.62497	1.64902	1.40211	1.43332	1.37254
	95	0.683174	0.601324	1.34962	1.32318	-1.07297	-0.279338	0.545274	-0.254883	-0.108369	-0.233449	-0.141309	-0.347046	0.448426	0.461614	0.0807366	0.162736	1.77364	0.0717856	0.051462	0.592152	-0.20149	-0.210649
	96	-0.0470449	0.601324	-0.0591941	1.32318	-0.264847	-1.09674	1.35637	-1.06732	0.697625	1.38483	0.672357	-1.15156	0.448426	0.461614	0.928471	0.99269	1.77364	0.0717856	0.850242	0.592152	0.615917	0.580947
	97	-0.777264	-0.109513	0.645215	0.522542	1.3514	0.538069	0.545274	-0.254883	-0.914363	1.38483	-0.141309	-0.347046	-1.10583	-0.301332	0.0807366	0.162736	0.214061	-0.704804	0.051462	-0.217803	1.43332	-1.00224
	98	-0.0470449	-0.820349	-0.763603	1.32318	1.3514	0.538069	0.545274	-0.254883	-0.108369	1.38483	-0.141309	1.26198	-0.328701	-0.301332	0.928471	0.99269	-0.565731	0.0717856	0.051462	-1.02776	-0.20149	-0.210649
	99	-0.777264	0.601324	-0.0591941	0.522542	-1.07297	1.35548	-0.265821	-0.254883	-0.108369	0.57569	1.48602	0.45747	1.22555	-1.06428	0.0807366	0.162736	0.993853	0.0717856	-0.747318	-0.217803	-1.0189	-0.210649
	100	-0.0470449	-0.109513	0.645215	-0.278091	-0.264847	-0.279338	-0.265821	0.557556	-0.108369	-0.233449	1.48602	-0.347046	-0.328701	1.22456	0.928471	0.99269	0.993853	0.848376	0.051462	1.40211	1.43332	1.37254
	101	-0.0470449	1.31216	0.645215	0.522542	0.543276	0.538069	-0.265821	1.36999	-0.914363	-1.04259	1.48602	-0.347046	0.448426	0.461614	0.0807366	0.99269	0.993853	-0.704804	0.051462	-0.217803	0.615917	0.580947
	102	-0.777264	1.31216	1.34962	-0.278091	1.3514	-1.09674	-1.07692	0.557556	0.697625	-0.233449	-0.954975	-0.347046	1.22555	0.461614	0.0807366	0.99269	0.214061	0.0717856	0.051462	0.592152	1.43332	-1.00224
	103	-0.0470449	0.601324	-0.763603	-1.07872	-1.07297	-0.279338	0.545274	0.557556	-0.108369	0.57569	-0.141309	0.45747	-1.10583	0.461614	0.0807366	0.99269	0.993853	0.848376	-0.747318	1.40211	-0.20149	-0.210649
	104	0.683174	-0.109513	-0.0591941	1.32318	-1.07297	-1.09674	0.545274	1.36999	-0.914363	-0.233449	-0.141309	0.45747	-0.328701	-0.301332	0.928471	0.162736	-0.565731	0.848376	0.051462	0.592152	-0.20149	-0.210649
	105	1.41339	0.601324	1.34962	0.522542	0.543276	-1.09674	-0.265821	-0.254883	-0.108369	-1.04259	-0.141309	0.45747	0.448426	0.461614	-0.766998	0.99269	0.214061	0.0717856	0.051462	-0.217803	0.615917	0.580947
	106	-0.777264	0.601324	-1.46801	0.522542	-0.264847	0.538069	-1.07692	1.36999	1.50362	1.38483	0.672357	1.26198	1.22555	1.22456	-0.766998	0.99269	0.214061	-0.704804	-0.747318	0.592152	-0.20149	-1.00224
	107	-0.777264	-0.109513	-0.763603	-0.278091	-1.07297	1.35548	1.35637	-1.06732	0.697625	1.38483	0.672357	0.45747	1.22555	-0.301332	0.0807366	-0.667218	0.214061	0.0717856	0.850242	-1.02776	-1.0189	-0.210649
	108	-0.0470449	-0.820349	0.645215	1.32318	-0.264847	-0.279338	1.35637	-0.254883	-0.108369	-0.233449	1.48602	-0.347046	1.22555	0.461614	-0.766998	0.162736	-0.565731	0.848376	0.850242	1.40211	-0.20149	-1.00224
	109	0.683174	1.31216	1.34962	-1.07872	1.3514	-0.279338	0.545274	0.557556	0.697625	0.57569	1.48602	-0.347046	-1.10583	-0.301332	-0.766998	0.162736	-0.565731	0.0717856	-0.747318	-0.217803	-0.20149	-1.00224
	110	1.41339	0.601324	-0.0591941	0.522542	0.543276	0.538069	0.545274	0.557556	-0.914363	-0.233449	-0.954975	-1.15156	-0.328701	-0.301332	0.0807366	-0.667218	-0.565731	0.0717856	0.051462	0.592152	0.615917	-1.00224
	111	0.683174	-0.109513	-0.0591941	-0.278091	0.543276	1.35548	0.545274	1.36999	-0.108369	-1.04259	-0.141309	0.45747	0.448426	-1.06428	0.928471	-0.667218	0.214061	0.848376	0.850242	1.40211	-0.20149	-0.210649
	112	-0.777264	0.601324	0.645215	-1.87936	-1.88109	-1.09674	1.35637	-0.254883	0.697625	0.57569	1.48602	1.26198	1.22555	0.461614	0.0807366	0.162736	0.214061	-0.704804	0.051462	-1.02776	-1.0189	-1.00224
	113	-0.0470449	0.601324	1.34962	1.32318	-1.07297	-1.09674	0.545274	-0.254883	1.50362	1.38483	-0.954975	-0.347046	-0.328701	1.22456	0.0807366	0.162736	-0.565731	0.0717856	0.850242	-0.217803	-1.0189	-0.210649
	114	0.683174	1.31216	-0.763603	-1.07872	-0.264847	-0.279338	0.545274	0.557556	0.697625	-0.233449	-0.141309	-0.347046	1.22555	-0.301332	-0.766998	0.162736	0.214061	0.848376	-0.747318	0.592152	-1.0189	-0.210649
	115	-0.0470449	-0.109513	-0.763603	1.32318	0.543276	0.538069	-0.265821	-0.254883	-0.108369	-0.233449	1.48602	-0.347046	0.448426	-1.06428	0.928471	0.162736	0.214061	0.848376	0.051462	-0.217803	-0.20149	1.37254
	116	-0.777264	-0.820349	-1.46801	1.32318	-1.07297	-0.279338	-0.265821	1.36999	-0.108369	-0.233449	1.48602	-0.347046	-1.10583	1.22456	0.928471	-0.667218	-0.565731	0.848376	0.850242	-0.217803	-0.20149	0.580947
	117	-0.0470449	1.31216	-0.0591941	-0.278091	-0.264847	0.538069	-1.07692	-1.06732	-0.108369	0.57569	0.672357	-1.15156	0.448426	1.22456	0.0807366	0.162736	0.214061	0.0717856	-0.747318	-1.02776	0.615917	-0.210649
	118	-0.0470449	-0.820349	-0.763603	-0.278091	-2.68921	-1.09674	0.545274	-0.254883	-0.108369	-1.04259	0.672357	0.45747	1.22555	-1.06428	-1.61473	-1.49717	-1.34552	-1.48139	0.051462	-0.217803	-0.20149	-1.00224
	119	1.41339	0.601324	-0.0591941	-1.07872	0.543276	-1.09674	1.35637	0.557556	0.697625	-0.233449	-0.141309	-0.347046	-0.328701	-0.301332	-1.61473	-0.667218	-0.565731	-0.704804	0.051462	0.592152	-0.20149	-1.00224
	120	-0.777264	-0.109513	-0.763603	-1.87936	-0.264847	-1.09674	-0.265821	1.36999	1.50362	-0.233449	-0.141309	-0.347046	0.448426	-0.301332	-0.766998	-0.667218	0.214061	0.0717856	0.850242	-0.217803	-0.20149	0.580947
	121	-0.0470449	-0.820349	0.645215	-1.87936	-1.07297	-0.279338	-1.07692	-0.254883	-0.108369	-0.233449	-0.141309	-0.347046	-0.328701	-0.301332	0.0807366	0.162736	0.214061	0.0717856	-0.747318	-1.02776	-1.0189	0.580947
	122	0.683174	1.31216	-0.0591941	-0.278091	-0.264847	0.538069	-0.265821	-0.254883	0.697625	-1.04259	-0.141309	0.45747	0.448426	0.461614	0.0807366	0.99269	-0.565731	-0.704804	-0.747318	-0.217803	-1.0189	-0.210649
	123	-2.96792	-2.95286	-2.87683	-3.48063	-3.49734	-3.54896	-3.5102	-3.50464	-3.33235	-3.47001	-3.39597	-3.56511	-3.43721	-3.35312	-3.3102	0.162736	0.214061	-0.704804	-3.14366	-3.45762	-3.47112	-3.37703
	124	-0.777264	-0.109513	-1.46801	0.522542	0.543276	-1.09674	0.545274	0.557556	-0.914363	0.57569	-0.954975	0.45747	-1.10583	-0.301332	-0.766998	-0.667218	0.214061	0.0717856	0.051462	0.592152	-0.20149	-1.79384
	125	-0.0470449	-0.820349	-0.0591941	-0.278091	-0.264847	-1.09674	0.545274	-0.254883	-0.108369	1.38483	-0.954975	1.26198	-0.328701	-0.301332	0.0807366	0.162736	-0.565731	0.848376	0.850242	-0.217803	-0.20149	-1.00224
	126	-0.0470449	-0.820349	-0.763603	-1.07872	-1.07297	0.538069	-1.07692	0.557556	0.697625	-1.04259	0.672357	0.45747	0.448426	0.461614	-2.46247	-1.49717	-2.12532	-2.25798	-2.34488	0.592152	-1.0189	0.580947
	127	0.683174	0.601324	0.645215	-1.07872	-1.07297	0.538069	-0.265821	-0.254883	0.697625	-1.04259	-0.141309	-0.347046	0.448426	0.461614	-0.766998	0.162736	0.214061	0.848376	0.850242	1.40211	0.615917	-1.00224
	128	-0.0470449	-0.109513	-1.46801	1.32318	1.3514	1.35548	0.545274	0.557556	0.697625	0.57569	0.672357	1.26198	1.22555	1.22456	0.928471	0.99269	0.993853	0.848376	0.051462	1.40211	1.43332	1.37254
	129	-0.777264	0.601324	-0.0591941	-0.278091	-0.264847	0.538069	1.35637	0.557556	-0.108369	-0.233449	-0.954975	-0.347046	-1.10583	-0.301332	0.0807366	0.99269	0.214061	0.0717856	-0.747318	0.592152	-0.20149	-0.210649
	130	-0.0470449	-0.109513	-0.0591941	0.522542	0.543276	-0.279338	0.545274	-0.254883	-0.108369	-0.233449	-0.141309	0.45747	-0.328701	-0.301332	0.0807366	0.99269	0.214061	0.848376	0.051462	-0.217803	-1.0189	0.580947
	131	-0.777264	-0.820349	-0.763603	-0.278091	-0.264847	-0.279338	-1.07692	-1.06732	-1.72036	-1.85173	-1.76864	-0.347046	-0.328701	-0.301332	0.0807366	0.162736	-1.34552	-0.704804	-1.5461	-1.02776	-1.0189	-1.00224
	132	0.683174	-0.820349	-0.763603	-0.278091	-0.264847	1.35548	0.545274	0.557556	-0.914363	-0.233449	-0.141309	0.45747	0.448426	-1.06428	-0.766998	0.162736	0.214061	0.0717856	0.850242	-0.217803	-0.20149	-0.210649
	133	-0.0470449	-0.109513	-0.0591941	-0.278091	-1.07297	-0.279338	1.35637	1.36999	-0.108369	-0.233449	-0.954975	0.45747	-0.328701	0.461614	0.0807366	0.99269	0.214061	0.848376	0.850242	0.592152	-0.20149	0.580947
	134	-0.777264	0.601324	0.645215	-1.07872	1.3514	0.538069	1.35637	1.36999	0.697625	-1.04259	-0.954975	0.45747	0.448426	1.22456	0.928471	0.162736	-0.565731	0.848376	0.051462	-1.02776	0.615917	-1.00224
	135	0.683174	0.601324	0.645215	1.32318	0.543276	1.35548	-0.265821	-0.254883	-0.108369	-0.233449	-0.141309	1.26198	1.22555	1.22456	-0.766998	-0.667218	-0.565731	-0.704804	0.850242	1.40211	1.43332	1.37254
	136	1.41339	-0.820349	-0.0591941	-0.278091	-0.264847	-0.279338	-0.265821	-0.254883	1.50362	0.57569	0.672357	-0.347046	-1.10583	0.461614	-0.766998	0.162736	0.214061	0.0717856	-0.747318	-1.02776	-0.20149	-0.210649
	137	-0.0470449	-1.53119	-0.0591941	0.522542	0.543276	-1.09674	0.545274	-0.254883	0.697625	0.57569	-0.141309	-1.15156	-0.328701	0.461614	0.0807366	0.99269	0.214061	0.848376	0.051462	-0.217803	0.615917	0.580947
	138	1.41339	1.31216	-1.46801	1.32318	1.3514	1.35548	1.35637	1.36999	1.50362	1.38483	1.48602	1.26198	1.22555	1.22456	1.77621	0.99269	1.77364	-0.704804	-0.747318	1.40211	1.43332	1.37254
	139	0.683174	0.601324	0.645215	0.522542	0.543276	0.538069	0.545274	0.557556	0.697625	0.57569	0.672357	0.45747	0.448426	0.461614	0.928471	0.99269	0.993853	0.848376	0.850242	0.592152	0.615917	0.580947
	140	-1.50748	-1.53119	-1.46801	0.522542	-0.264847	0.538069	0.545274	0.557556	0.697625	0.57569	-0.954975	-0.347046	-1.10583	-0.301332	0.0807366	-0.667218	-0.565731	-0.704804	-0.747318	-0.217803	-0.20149	-1.00224
	141	0.683174	-0.109513	0.645215	0.522542	0.543276	0.538069	0.545274	0.557556	0.697625	0.57569	0.672357	0.45747	0.448426	0.461614	0.928471	0.99269	0.993853	0.848376	0.850242	0.592152	0.615917	0.580947
	142	-0.0470449	0.601324	-0.763603	-1.07872	-1.07297	-0.279338	1.35637	0.557556	-0.108369	-0.233449	0.672357	-0.347046	0.448426	-1.06428	0.0807366	0.162736	-0.565731	0.0717856	0.051462	0.592152	-0.20149	-0.210649
	143	0.683174	0.601324	0.645215	-0.278091	-0.264847	-0.279338	0.545274	0.557556	0.697625	1.38483	0.672357	0.45747	0.448426	0.461614	-0.766998	-0.667218	-0.565731	-0.704804	-0.747318	0.592152	0.615917	0.580947
	144	-0.777264	-0.109513	-0.0591941	-0.278091	0.543276	-0.279338	1.35637	1.36999	0.697625	0.57569	-0.141309	-0.347046	-0.328701	-0.301332	-0.766998	-0.667218	0.214061	0.0717856	0.850242	-0.217803	-0.20149	0.580947
	145	-0.0470449	-0.820349	-0.0591941	-0.278091	-1.07297	0.538069	0.545274	0.557556	0.697625	0.57569	0.672357	-0.347046	-0.328701	0.461614	-0.766998	0.162736	0.214061	-0.704804	0.850242	-1.02776	-1.0189	-0.210649
	146	0.683174	0.601324	0.645215	1.32318	0.543276	0.538069	1.35637	1.36999	-0.108369	1.38483	-0.141309	1.26198	1.22555	1.22456	-0.766998	-0.667218	-0.565731	-0.704804	-0.747318	1.40211	1.43332	1.37254
	147	1.41339	-0.109513	1.34962	-0.278091	-0.264847	-0.279338	-0.265821	0.557556	-0.108369	1.38483	1.48602	-0.347046	0.448426	0.461614	0.0807366	0.99269	0.214061	0.0717856	0.051462	-0.217803	-1.0189	-0.210649
	148	-0.0470449	0.601324	0.645215	0.522542	1.3514	0.538069	-0.265821	-0.254883	-0.108369	-0.233449	0.672357	0.45747	-0.328701	1.22456	0.928471	0.162736	0.214061	0.0717856	0.051462	0.592152	-1.0189	-1.00224
	149	-0.777264	-0.820349	-0.763603	0.522542	-0.264847	-0.279338	-0.265821	-1.06732	-0.108369	0.57569	-0.954975	1.26198	1.22555	1.22456	-0.766998	-0.667218	-0.565731	-0.704804	-0.747318	-1.02776	-0.20149	-0.210649
	150	0.683174	-0.109513	-0.0591941	1.32318	1.3514	1.35548	-2.69911	-2.6922	-2.52635	-2.66087	-2.58231	1.26198	1.22555	1.22456	-0.766998	-1.49717	-2.12532	-1.48139	-3.14366	1.40211	1.43332	1.37254
	151	1.41339	1.31216	1.34962	1.32318	1.3514	1.35548	1.35637	1.36999	1.50362	1.38483	1.48602	1.26198	1.22555	1.22456	1.77621	1.82264	1.77364	1.62497	1.64902	1.40211	1.43332	1.37254
	152	1.41339	1.31216	1.34962	1.32318	1.3514	0.538069	0.545274	0.557556	0.697625	0.57569	0.672357	0.45747	0.448426	0.461614	0.928471	0.99269	0.993853	0.848376	0.850242	0.592152	0.615917	0.580947
	153	-0.0470449	-0.820349	-0.0591941	-0.278091	0.543276	-0.279338	1.35637	-0.254883	0.697625	0.57569	-0.954975	-0.347046	0.448426	-0.301332	0.0807366	-0.667218	0.214061	-0.704804	0.051462	1.40211	0.615917	-0.210649
	154	0.683174	0.601324	-0.763603	-1.07872	-0.264847	-0.279338	0.545274	-0.254883	-0.108369	1.38483	-0.141309	-0.347046	-0.328701	-0.301332	0.0807366	0.162736	-0.565731	0.0717856	0.051462	0.592152	-0.20149	1.37254
	155	-0.777264	-0.109513	-0.0591941	-1.07872	-1.07297	-1.09674	1.35637	0.557556	-0.108369	-1.04259	0.672357	-0.347046	0.448426	0.461614	0.928471	-0.667218	-0.565731	0.0717856	-0.747318	-0.217803	-1.0189	0.580947
	156	1.41339	1.31216	1.34962	1.32318	1.3514	1.35548	0.545274	0.557556	0.697625	0.57569	0.672357	1.26198	1.22555	1.22456	0.928471	0.99269	0.993853	0.848376	0.850242	1.40211	1.43332	1.37254
	157	-2.96792	-2.95286	-2.87683	-1.87936	-1.88109	-1.91415	-2.69911	-2.6922	-2.52635	-1.04259	-2.58231	-3.56511	-3.43721	-3.35312	-2.46247	-2.32713	-2.12532	-2.25798	-0.747318	-3.45762	-3.47112	-3.37703
	158	-0.777264	-0.820349	-0.763603	-1.07872	-1.07297	-1.09674	-1.07692	-1.06732	-0.914363	-1.04259	-0.954975	-1.15156	-1.88295	-1.82722	-0.766998	-0.667218	-0.565731	-0.704804	-0.747318	-1.02776	-1.0189	-1.00224
	159	-2.96792	-2.95286	-2.87683	1.32318	1.3514	1.35548	-3.5102	-3.50464	-3.33235	-3.47001	-3.39597	-3.56511	-3.43721	-3.35312	-3.3102	-3.15708	-2.90511	-3.03457	-3.14366	-3.45762	-3.47112	-3.37703
	160	-0.0470449	0.601324	0.645215	-0.278091	-1.07297	0.538069	0.545274	0.557556	-0.914363	-0.233449	0.672357	0.45747	-0.328701	-0.301332	0.0807366	0.162736	0.214061	0.848376	0.850242	-1.02776	-0.20149	-1.00224
	161	-0.0470449	-0.109513	-0.0591941	0.522542	-1.07297	1.35548	0.545274	-0.254883	-0.108369	-0.233449	-0.141309	0.45747	0.448426	-1.06428	0.0807366	0.162736	0.214061	0.0717856	0.850242	-0.217803	0.615917	-0.210649
	162	0.683174	-0.109513	-0.0591941	1.32318	1.3514	1.35548	1.35637	1.36999	1.50362	1.38483	1.48602	1.26198	1.22555	1.22456	0.0807366	0.99269	0.993853	0.848376	0.051462	1.40211	1.43332	1.37254
	163	-0.0470449	0.601324	-0.763603	-0.278091	0.543276	0.538069	-0.265821	-0.254883	0.697625	0.57569	-0.141309	-0.347046	0.448426	-0.301332	0.928471	-0.667218	0.214061	-0.704804	0.051462	0.592152	-0.20149	-0.210649
	164	-0.777264	1.31216	-0.0591941	-1.07872	-0.264847	-0.279338	-0.265821	-0.254883	-0.108369	-1.04259	0.672357	-1.15156	-0.328701	0.461614	0.0807366	0.162736	-0.565731	0.0717856	0.051462	0.592152	-0.20149	0.580947
	165	0.683174	-0.109513	-0.0591941	0.522542	-1.07297	0.538069	-0.265821	-0.254883	-1.72036	-1.04259	-1.76864	1.26198	0.448426	1.22456	-1.61473	-0.667218	-2.12532	-2.25798	0.051462	0.592152	0.615917	0.580947
	166	1.41339	-0.820349	0.645215	-0.278091	-1.07297	0.538069	1.35637	0.557556	0.697625	1.38483	-0.954975	1.26198	0.448426	0.461614	-0.766998	0.162736	0.993853	0.0717856	-0.747318	1.40211	-1.0189	0.580947
	167	-0.0470449	0.601324	-0.0591941	-0.278091	-0.264847	-0.279338	0.545274	0.557556	0.697625	1.38483	-0.141309	1.26198	0.448426	-0.301332	0.0807366	0.162736	0.214061	0.0717856	-0.747318	-1.02776	-1.0189	-0.210649
	168	0.683174	-0.109513	0.645215	-0.278091	0.543276	-0.279338	0.545274	-0.254883	-0.108369	0.57569	0.672357	1.26198	-0.328701	-1.06428	0.0807366	0.162736	-0.565731	0.848376	0.051462	-0.217803	-0.20149	-1.00224
	169	1.41339	0.601324	0.645215	0.522542	0.543276	0.538069	-0.265821	0.557556	-0.108369	0.57569	1.48602	0.45747	-1.10583	-0.301332	1.77621	0.162736	0.993853	0.0717856	1.64902	0.592152	0.615917	1.37254
	170	0.683174	0.601324	0.645215	0.522542	0.543276	0.538069	0.545274	0.557556	0.697625	0.57569	0.672357	0.45747	0.448426	0.461614	0.928471	0.99269	0.993853	0.848376	0.850242	0.592152	0.615917	0.580947
	171	-0.0470449	-0.109513	-0.0591941	-0.278091	-0.264847	-0.279338	-0.265821	-0.254883	-0.108369	-0.233449	-0.141309	0.45747	0.448426	0.461614	0.0807366	0.162736	0.214061	0.0717856	0.051462	0.592152	0.615917	0.580947
	172	-0.0470449	0.601324	0.645215	-0.278091	-0.264847	-0.279338	0.545274	-0.254883	-0.108369	-0.233449	-0.141309	0.45747	1.22555	0.461614	0.928471	0.99269	0.214061	0.0717856	-0.747318	0.592152	-0.20149	-0.210649
	173	0.683174	0.601324	0.645215	1.32318	1.3514	1.35548	1.35637	1.36999	0.697625	1.38483	0.672357	1.26198	1.22555	1.22456	0.928471	0.99269	0.993853	0.848376	0.051462	1.40211	1.43332	1.37254
	174	-0.777264	-0.820349	-0.763603	-0.278091	-0.264847	-0.279338	-0.265821	-0.254883	-0.108369	-0.233449	-0.141309	-0.347046	-0.328701	-0.301332	0.0807366	0.162736	0.214061	0.0717856	0.051462	-0.217803	-0.20149	-0.210649
	175	-0.0470449	-0.109513	-0.0591941	-0.278091	-0.264847	-0.279338	-0.265821	-0.254883	-0.108369	-0.233449	-0.141309	-0.347046	-0.328701	-0.301332	0.0807366	0.162736	0.214061	0.0717856	0.051462	-0.217803	-0.20149	-0.210649
	176	1.41339	0.601324	0.645215	1.32318	1.3514	1.35548	1.35637	1.36999	1.50362	1.38483	1.48602	0.45747	1.22555	1.22456	0.928471	0.99269	0.993853	1.62497	0.850242	1.40211	1.43332	1.37254
	177	1.41339	0.601324	0.645215	1.32318	1.3514	1.35548	0.545274	0.557556	0.697625	0.57569	-0.141309	0.45747	0.448426	0.461614	0.0807366	-0.667218	-0.565731	-0.704804	-0.747318	0.592152	0.615917	0.580947
	178	-2.2377	-0.820349	-2.17242	0.522542	-0.264847	-2.73156	-1.07692	-2.6922	-2.52635	-2.66087	-2.58231	-0.347046	-0.328701	-0.301332	-0.766998	-2.32713	-2.12532	-2.25798	-2.34488	-0.217803	-0.20149	-1.00224
	179	1.41339	-0.109513	0.645215	-3.48063	-1.88109	-1.91415	1.35637	-1.87976	-1.72036	0.57569	1.48602	-3.56511	-3.43721	-3.35312	1.77621	0.162736	-2.90511	1.62497	1.64902	-3.45762	-3.47112	-3.37703
	180	0.683174	0.601324	0.645215	1.32318	0.543276	0.538069	1.35637	-0.254883	-0.108369	0.57569	0.672357	1.26198	0.448426	0.461614	1.77621	0.99269	0.993853	0.848376	0.850242	1.40211	1.43332	1.37254
	181	-0.777264	-0.109513	-0.763603	-0.278091	1.3514	-0.279338	0.545274	-0.254883	-0.914363	-0.233449	-0.954975	-0.347046	-0.328701	0.461614	0.0807366	-0.667218	0.214061	-0.704804	0.850242	0.592152	-0.20149	-1.00224
	182	-0.0470449	-0.820349	-0.0591941	-0.278091	1.3514	-0.279338	-0.265821	0.557556	-0.108369	-1.04259	-0.141309	-0.347046	0.448426	-0.301332	0.928471	0.162736	0.214061	0.0717856	0.051462	-0.217803	0.615917	0.580947
	183	0.683174	0.601324	0.645215	-1.07872	-1.07297	-1.09674	1.35637	0.557556	0.697625	0.57569	0.672357	-0.347046	1.22555	0.461614	0.0807366	0.162736	0.214061	0.848376	0.850242	-1.02776	-0.20149	-0.210649
	184	-0.0470449	1.31216	-0.0591941	0.522542	-0.264847	1.35548	1.35637	-0.254883	-0.108369	-0.233449	-0.141309	0.45747	0.448426	1.22456	0.0807366	-0.667218	-0.565731	0.0717856	0.850242	-0.217803	-1.0189	-1.00224
	185	-2.96792	-2.95286	-2.87683	1.32318	1.3514	1.35548	-1.07692	-1.06732	-0.914363	-1.04259	-1.76864	-1.15156	-1.10583	-1.06428	-1.61473	-1.49717	-2.12532	-2.25798	-0.747318	0.592152	-0.20149	-0.210649
	186	1.41339	-0.109513	0.645215	-0.278091	0.543276	-0.279338	0.545274	0.557556	1.50362	1.38483	0.672357	1.26198	0.448426	-0.301332	-0.766998	0.162736	0.993853	-0.704804	0.051462	-0.217803	-0.20149	-0.210649
	187	0.683174	-0.820349	-0.0591941	1.32318	0.543276	-0.279338	0.545274	-0.254883	0.697625	-0.233449	-0.141309	0.45747	-0.328701	0.461614	0.0807366	0.99269	0.214061	0.0717856	0.850242	0.592152	0.615917	-1.00224
	188	-0.777264	0.601324	-0.763603	1.32318	-1.07297	0.538069	-0.265821	-0.254883	0.697625	0.57569	-0.141309	0.45747	0.448426	-0.301332	0.928471	0.162736	-0.565731	0.0717856	-0.747318	-1.02776	1.43332	1.37254
	189	-0.0470449	-0.109513	1.34962	-0.278091	-0.264847	-0.279338	-1.07692	-0.254883	-0.108369	-0.233449	-0.954975	0.45747	-0.328701	-1.06428	0.0807366	0.162736	0.214061	0.0717856	0.051462	-0.217803	-0.20149	0.580947
	190	0.683174	1.31216	-1.46801	0.522542	0.543276	-1.09674	0.545274	0.557556	0.697625	-1.04259	-0.141309	0.45747	0.448426	0.461614	0.0807366	-0.667218	0.214061	-0.704804	0.850242	-0.217803	-1.0189	-0.210649
	191	0.683174	-0.109513	-0.763603	-1.07872	-0.264847	-0.279338	0.545274	0.557556	0.697625	1.38483	0.672357	-0.347046	0.448426	-0.301332	0.0807366	-0.667218	0.993853	0.0717856	0.051462	-0.217803	-0.20149	-0.210649
	192	-0.0470449	-0.820349	-0.0591941	-1.07872	-1.07297	0.538069	1.35637	0.557556	0.697625	1.38483	0.672357	-1.15156	1.22555	-0.301332	0.928471	0.162736	0.993853	0.848376	0.051462	0.592152	-0.20149	-1.00224
	193	0.683174	0.601324	0.645215	1.32318	1.3514	1.35548	0.545274	0.557556	0.697625	0.57569	0.672357	1.26198	-0.328701	1.22456	0.0807366	0.162736	0.214061	0.0717856	0.850242	1.40211	1.43332	1.37254
	194	-0.0470449	0.601324	1.34962	-0.278091	0.543276	0.538069	0.545274	-0.254883	1.50362	-0.233449	0.672357	-0.347046	0.448426	0.461614	-0.766998	-0.667218	0.214061	0.848376	0.051462	-0.217803	-1.0189	-0.210649
	195	-0.0470449	-0.109513	-0.0591941	0.522542	0.543276	0.538069	1.35637	1.36999	1.50362	1.38483	1.48602	-0.347046	0.448426	1.22456	0.0807366	0.99269	0.993853	0.848376	0.850242	0.592152	0.615917	0.580947
	196	0.683174	0.601324	0.645215	0.522542	0.543276	0.538069	-0.265821	-0.254883	-0.914363	-1.04259	-0.954975	1.26198	1.22555	0.461614	0.928471	0.162736	-0.565731	0.0717856	-0.747318	0.592152	-0.20149	-0.210649
	197	1.41339	1.31216	1.34962	1.32318	1.3514	1.35548	-0.265821	-1.87976	-1.72036	-1.85173	-1.76864	-3.56511	-3.43721	-3.35312	-3.3102	-3.15708	-2.90511	-3.03457	-3.14366	-3.45762	-3.47112	-3.37703
	198	1.41339	-0.109513	0.645215	-1.07872	1.3514	-0.279338	0.545274	-1.06732	-0.108369	-0.233449	-0.141309	0.45747	0.448426	-0.301332	0.0807366	0.162736	-0.565731	0.0717856	-0.747318	-1.02776	-0.20149	-1.00224
	199	0.683174	1.31216	-0.0591941	-1.07872	0.543276	0.538069	-0.265821	-0.254883	-0.108369	0.57569	-0.141309	0.45747	-0.328701	-1.06428	0.928471	-0.667218	-0.565731	-0.704804	0.051462	1.40211	0.615917	0.580947
	200	-1.50748	1.31216	-1.46801	-1.07872	-1.07297	-0.279338	-1.07692	-0.254883	0.697625	-0.233449	-0.954975	0.45747	0.448426	0.461614	0.928471	0.162736	-0.565731	0.0717856	0.850242	0.592152	0.615917	-0.210649
	201	-0.777264	1.31216	1.34962	-0.278091	0.543276	-0.279338	-0.265821	-0.254883	-0.108369	-1.04259	-0.141309	1.26198	0.448426	1.22456	-0.766998	0.162736	0.214061	0.0717856	0.051462	-1.02776	1.43332	1.37254
	202	-0.777264	-0.820349	-1.46801	-0.278091	-1.07297	0.538069	-0.265821	0.557556	-0.914363	0.57569	0.672357	0.45747	0.448426	-0.301332	0.928471	0.162736	-2.12532	1.62497	0.850242	0.592152	0.615917	-1.00224
	203	-0.0470449	-0.820349	-0.0591941	-1.07872	1.3514	-0.279338	0.545274	0.557556	-0.108369	-0.233449	0.672357	-0.347046	-1.10583	0.461614	0.0807366	0.99269	0.993853	-0.704804	-0.747318	-1.02776	0.615917	0.580947
	204	0.683174	0.601324	-0.763603	-0.278091	0.543276	-0.279338	-1.07692	-0.254883	0.697625	0.57569	-0.141309	0.45747	-0.328701	-0.301332	0.0807366	0.162736	0.214061	0.0717856	0.051462	-0.217803	-0.20149	-0.210649
	205	1.41339	-0.109513	0.645215	-0.278091	-1.07297	-1.09674	-0.265821	0.557556	1.50362	1.38483	-0.141309	1.26198	0.448426	-0.301332	0.928471	-0.667218	0.993853	0.0717856	0.051462	-0.217803	-1.0189	-0.210649
	206	1.41339	1.31216	1.34962	1.32318	1.3514	1.35548	1.35637	1.36999	1.50362	1.38483	1.48602	-0.347046	-0.328701	1.22456	0.0807366	0.162736	0.214061	0.848376	0.850242	1.40211	1.43332	1.37254
	207	1.41339	-0.820349	1.34962	-1.07872	0.543276	1.35548	-1.07692	0.557556	0.697625	0.57569	-0.954975	0.45747	1.22555	-0.301332	-0.766998	0.162736	0.214061	0.848376	0.051462	0.592152	-0.20149	-1.00224
	208	0.683174	1.31216	-1.46801	-0.278091	-0.264847	-0.279338	0.545274	-0.254883	0.697625	-1.04259	-0.141309	1.26198	-0.328701	-1.06428	0.0807366	0.162736	-0.565731	0.848376	0.051462	0.592152	0.615917	0.580947
	209	0.683174	-0.109513	-2.17242	-0.278091	-1.07297	-0.279338	1.35637	0.557556	1.50362	-0.233449	-0.141309	-0.347046	0.448426	0.461614	0.928471	-0.667218	0.214061	0.0717856	0.850242	-0.217803	-0.20149	-0.210649
[truncated: 245 more rows]

## Sheet: Complete Charts
	SmartPLS Report
	Please cite the use of SmartPLS: Ringle, C. M., Wende, S., and Becker, J.-M. 2015. "SmartPLS 3." Boenningstedt: SmartPLS GmbH, http://www.smartpls.com.
	back to navigation
