# Supplementary material for: Effect of Covid-19 pandemic on tourist travel risk and management perceptions
Source: PLoS One. 2021 Sep 1;16(9):e0256486. doi: 10.1371/journal.pone.0256486 (PMC8409625; doi:10.1371/journal.pone.0256486)
Supplement: S2 Dataset — (XLSX) [file pone.0256486.s003.xlsx]

## Sheet: Navigation
	SmartPLS Report
	Please cite the use of SmartPLS: Ringle, C. M., Wende, S., and Becker, J.-M. 2015. "SmartPLS 3." Boenningstedt: SmartPLS GmbH, http://www.smartpls.com.
		Complete
	Final Results
	Path Coefficients	show
	Total Indirect Effects	show
	Specific Indirect Effects	show
	Total Effects	show
	Outer Loadings	show
	Outer Weights	show
	Histograms
	Path Coefficients Histogram	show
	Indirect Effects Histogram	show
	Total Effects Histogram	show
	Base Data
	Setting	show
	Inner Model	show
	Outer Model	show
	Indicator Data (Original)	show
	Indicator Data (Standardized)	show

## Sheet: Complete
	SmartPLS Report
	Please cite the use of SmartPLS: Ringle, C. M., Wende, S., and Becker, J.-M. 2015. "SmartPLS 3." Boenningstedt: SmartPLS GmbH, http://www.smartpls.com.
	back to navigation
	Final Results
	Path Coefficients
	Mean, STDEV, T-Values, P-Values
		Original Sample (O)	Sample Mean (M)	Standard Deviation (STDEV)	T Statistics (|O/STDEV|)	P Values
	Distribution Channel -> Tourists’ Destination Behavior and Preferences	0.0974363	0.0848449	0.0540294	1.80339	0.0316273
	Overpopulated Destination -> Tourists’ Destination Behavior and Preferences	0.125614	0.127489	0.0674953	1.86108	0.0530268
	Risk Management -> Tourists’ Destination Behavior and Preferences	0.637338	0.631356	0.0635955	10.0217	5.68434e-14
	Service Delivery _ -> Tourists’ Destination Behavior and Preferences	0.141065	0.0405884	0.0681762	3.43233	0.00130411
	Transportation Pattern -> Tourists’ Destination Behavior and Preferences	0.187532	0.18401	0.0584772	3.20693	0.00138419
	Confidence Intervals
		Original Sample (O)	Sample Mean (M)	2.5%	97.5%
	Distribution Channel -> Tourists’ Destination Behavior and Preferences	-0.0974363	-0.0848449	-0.190068	0.0219442
	Overpopulated Destination -> Tourists’ Destination Behavior and Preferences	0.125614	0.127489	0.00655183	0.256967
	Risk Management -> Tourists’ Destination Behavior and Preferences	0.637338	0.631356	0.481628	0.738545
	Service Delivery _ -> Tourists’ Destination Behavior and Preferences	-0.0410647	-0.0405884	-0.176147	0.0917786
	Transportation Pattern -> Tourists’ Destination Behavior and Preferences	0.187532	0.18401	0.0718311	0.307735
	Confidence Intervals Bias Corrected
		Original Sample (O)	Sample Mean (M)	Bias	2.5%	97.5%
	Distribution Channel -> Tourists’ Destination Behavior and Preferences	-0.0974363	-0.0848449	0.0125914	-0.211023	0.000888955
	Overpopulated Destination -> Tourists’ Destination Behavior and Preferences	0.125614	0.127489	0.00187527	0.00728301	0.257879
	Risk Management -> Tourists’ Destination Behavior and Preferences	0.637338	0.631356	-0.00598164	0.487066	0.739526
	Service Delivery _ -> Tourists’ Destination Behavior and Preferences	-0.0410647	-0.0405884	0.000476335	-0.176722	0.0906305
	Transportation Pattern -> Tourists’ Destination Behavior and Preferences	0.187532	0.18401	-0.00352204	0.084729	0.319395
	Samples
		Distribution Channel -> Tourists’ Destination Behavior and Preferences	Overpopulated Destination -> Tourists’ Destination Behavior and Preferences	Risk Management -> Tourists’ Destination Behavior and Preferences	Service Delivery _ -> Tourists’ Destination Behavior and Preferences	Transportation Pattern -> Tourists’ Destination Behavior and Preferences
	Sample 0	-0.114855	0.193647	0.576654	0.0221864	0.204485
	Sample 1	-0.14259	0.178517	0.588962	0.0380526	0.249443
	Sample 2	-0.053801	0.0524474	0.6414	0.00593861	0.206654
	Sample 3	-0.0634627	0.0253188	0.612959	-0.0460405	0.250379
	Sample 4	-0.107104	0.143097	0.621601	-0.0354781	0.235718
	Sample 5	-0.0857554	0.229021	0.657194	-0.213908	0.258043
	Sample 6	-0.0974684	0.197796	0.667442	-0.0566309	0.122114
	Sample 7	-0.0215012	0.125833	0.663515	-0.172706	0.21972
	Sample 8	-0.0539218	0.0504571	0.597121	-0.097059	0.34368
	Sample 9	-0.122169	0.0568104	0.703109	-0.0327227	0.178545
	Sample 10	-0.0712128	0.135755	0.714403	-0.0736326	0.0892032
	Sample 11	-0.140759	0.11791	0.652182	-0.113498	0.287854
	Sample 12	-0.0562433	0.104097	0.735344	-0.114118	0.138379
	Sample 13	-0.158517	0.0708538	0.647347	-8.72295e-05	0.202922
	Sample 14	-0.155164	0.231738	0.605766	-0.0261597	0.205466
	Sample 15	-0.137597	0.14009	0.63144	-0.0538902	0.249115
	Sample 16	-0.0376219	0.143861	0.622331	-0.0357277	0.174277
	Sample 17	-0.138956	0.190027	0.613773	0.00122797	0.197909
	Sample 18	-0.0988051	0.0198738	0.717951	-0.033888	0.218296
	Sample 19	-0.11902	0.193226	0.572695	0.106862	0.112292
	Sample 20	-0.106398	0.171464	0.60356	-0.0415948	0.214836
	Sample 21	-0.142112	0.156933	0.663401	-0.0968744	0.165317
	Sample 22	-0.15928	0.178738	0.613641	-0.0605942	0.181538
	Sample 23	-0.0545944	0.0344804	0.624157	0.0129749	0.226617
	Sample 24	-0.0648576	0.16074	0.638312	-0.0414734	0.233323
	Sample 25	-0.149341	0.0845506	0.730168	-0.0460523	0.130906
	Sample 26	-0.0911185	0.175462	0.59458	-0.0724019	0.20958
	Sample 27	-0.129539	0.123918	0.615969	-0.0913256	0.283199
	Sample 28	0.0137063	0.223566	0.556594	-0.0762292	0.191612
	Sample 29	-0.0601597	0.201036	0.67803	-0.107059	0.134139
	Sample 30	0.0131282	0.116996	0.587308	0.0134783	0.125083
	Sample 31	-0.0531147	0.114689	0.632633	-0.0405046	0.173555
	Sample 32	-0.124037	0.0677214	0.629681	-0.0167427	0.181529
	Sample 33	-0.13755	0.281177	0.575784	-0.0316919	0.145986
	Sample 34	-0.000399712	0.100125	0.608265	-0.0835799	0.228656
	Sample 35	-0.135618	0.121989	0.653563	-0.0548859	0.186198
	Sample 36	-0.152219	0.108713	0.59215	0.0759782	0.247612
	Sample 37	0.04553	0.0549354	0.58952	-0.0361763	0.225048
	Sample 38	0.0212635	0.143665	0.71396	-0.163528	0.114971
	Sample 39	-0.087225	0.255505	0.570284	-0.131451	0.22516
	Sample 40	-0.0665978	0.0794252	0.673568	-0.0557306	0.152101
	Sample 41	-0.0883952	0.0722279	0.690737	-0.0602999	0.190788
	Sample 42	0.0178662	0.171073	0.629494	-0.0979809	0.158661
	Sample 43	-0.135849	0.216498	0.559176	-0.0869665	0.227544
	Sample 44	-0.0781359	0.176247	0.532642	-0.0425573	0.198597
	Sample 45	-0.132822	0.223301	0.606128	-0.0582923	0.211769
	Sample 46	-0.0381212	0.203003	0.569425	-0.0616405	0.189726
	Sample 47	0.0409995	0.102647	0.568473	-0.0588922	0.167677
	Sample 48	-0.0386151	0.15021	0.578291	-0.0871234	0.246086
	Sample 49	-0.00636881	0.123097	0.525256	0.0703961	0.171031
	Sample 50	-0.109824	0.204124	0.495094	-0.0227892	0.231609
	Sample 51	-0.110652	0.183214	0.664427	-0.0594918	0.1148
	Sample 52	-0.0413051	0.19755	0.604407	-0.0772581	0.200092
	Sample 53	-0.102289	0.0314206	0.650091	0.0593048	0.190331
	Sample 54	-0.0964889	0.0858754	0.667187	0.0268557	0.149312
	Sample 55	-0.0913062	0.0730437	0.650085	-0.0345962	0.250078
	Sample 56	-0.06201	0.172353	0.588666	-0.0273822	0.135703
	Sample 57	-0.128556	0.0921701	0.548611	-0.0637321	0.32271
	Sample 58	-0.0898553	0.119208	0.599334	-0.115927	0.149683
	Sample 59	0.0202853	-0.0659085	0.695048	-0.0174352	0.191386
	Sample 60	-0.0910204	0.128377	0.704647	-0.0820428	0.140328
	Sample 61	-0.100001	0.101938	0.662196	-0.114118	0.264799
	Sample 62	-0.108352	0.185459	0.632902	0.0325119	0.106602
	Sample 63	-0.100896	0.203224	0.595182	-0.0213767	0.1587
	Sample 64	-0.0146619	0.0814953	0.737817	-0.215611	0.146066
	Sample 65	-0.009035	0.0215156	0.656065	-0.0829203	0.27613
	Sample 66	-0.105898	0.192159	0.399308	0.163422	0.222497
	Sample 67	-0.0244214	-0.00144527	0.568782	0.0906305	0.189748
	Sample 68	-0.0653149	0.112041	0.630514	-0.0048511	0.162243
	Sample 69	-0.0622195	0.084742	0.615697	-0.00681836	0.203973
	Sample 70	-0.0842399	0.115315	0.593276	0.0395239	0.142151
	Sample 71	-0.0891738	0.183126	0.718303	-0.105274	0.117274
	Sample 72	-0.0874913	0.125192	0.690134	-0.0865322	0.146063
	Sample 73	-0.0882233	0.173696	0.453818	0.0172133	0.195409
	Sample 74	-0.163669	0.259459	0.51653	-0.0865399	0.289744
	Sample 75	-0.117682	0.226768	0.566282	-0.00820801	0.160867
	Sample 76	-0.00252095	0.151948	0.610591	-0.0995976	0.160601
	Sample 77	-0.0812532	-0.000280526	0.676314	-0.00208178	0.149738
	Sample 78	-0.133723	0.197945	0.582999	-0.00689972	0.233421
	Sample 79	-0.0659896	0.130191	0.589846	0.0511822	0.0881728
	Sample 80	-0.0652825	0.142539	0.640548	0.00805022	0.158403
	Sample 81	-0.152146	0.142382	0.621564	0.0624726	0.168721
	Sample 82	-0.117356	0.162134	0.628915	-0.0197284	0.229057
	Sample 83	-0.0275492	0.0601738	0.659595	-0.0109736	0.127282
	Sample 84	0.000888955	0.130631	0.71353	-0.184601	0.116833
	Sample 85	0.00818286	0.0636941	0.59052	-0.120599	0.128258
	Sample 86	-0.0377795	0.0428938	0.596343	0.00436668	0.1582
	Sample 87	-0.134518	0.0242884	0.655251	0.137928	0.139183
	Sample 88	-0.154529	0.139982	0.596798	-0.0537943	0.189923
	Sample 89	-0.12809	0.158181	0.699166	-0.121458	0.191428
	Sample 90	-0.0548314	0.197449	0.740762	-0.0700435	0.0501306
	Sample 91	-0.131012	0.241252	0.532661	0.00161303	0.199357
	Sample 92	-0.00615024	0.152184	0.543614	-0.0448764	0.2067
	Sample 93	-0.106171	0.152619	0.6523	-0.0609062	0.126098
	Sample 94	-0.0715694	0.0561	0.612911	-0.0749756	0.25814
	Sample 95	-0.000489202	0.113012	0.64759	-0.134474	0.184398
	Sample 96	-0.128001	0.255985	0.666063	-0.0901699	0.0902593
	Sample 97	0.00132028	0.0483444	0.74387	-0.0658705	0.121776
	Sample 98	-0.0902958	0.195681	0.657197	-0.131635	0.114055
	Sample 99	-0.122559	0.0406797	0.635476	0.176439	0.142549
	Sample 100	-0.162622	0.136069	0.666959	-0.0511061	0.258606
	Sample 101	-0.109669	0.0563178	0.628433	-0.0272942	0.255372
	Sample 102	-0.0183206	0.0877418	0.719601	-0.197133	0.221959
	Sample 103	-0.0515385	0.163469	0.663909	-0.100757	0.147905
	Sample 104	-0.1517	0.0868904	0.660462	-0.0234625	0.243941
	Sample 105	-0.0705139	0.246664	0.555274	-0.0191424	0.167039
	Sample 106	-0.0722073	0.060613	0.63863	-0.0367437	0.272572
	Sample 107	-0.165515	0.179229	0.716949	-0.136688	0.269956
	Sample 108	-0.139083	0.141842	0.651968	-0.00637012	0.0988614
	Sample 109	-0.0844995	0.0752876	0.709512	0.0496541	0.0991263
	Sample 110	-0.0924831	0.119215	0.652675	-0.0184402	0.107793
	Sample 111	-0.131024	-0.00364456	0.63862	-0.0924441	0.332551
	Sample 112	-0.0253072	0.00354307	0.677098	0.0690056	0.0829503
	Sample 113	-0.126788	0.0856428	0.638334	0.0668651	0.192735
	Sample 114	-0.0826163	0.186708	0.690395	-0.179454	0.208605
	Sample 115	-0.174595	0.160334	0.47556	0.175361	0.202244
	Sample 116	0.017696	0.0952028	0.697176	-0.117257	0.1543
	Sample 117	-0.0854589	0.11815	0.623737	-0.0143461	0.192178
	Sample 118	-0.0699127	0.152777	0.640386	-0.00430527	0.0891581
	Sample 119	-0.0515964	0.20212	0.714775	-0.117307	0.159441
	Sample 120	-0.118843	0.0507004	0.657254	0.0181188	0.131576
	Sample 121	-0.00952313	0.155735	0.66127	-0.125281	0.183313
	Sample 122	-0.136366	0.0294816	0.639437	0.039608	0.250858
	Sample 123	-0.0812327	0.162035	0.656538	-0.0143476	0.111936
	Sample 124	-0.134745	0.166778	0.584209	-0.00284098	0.144156
	Sample 125	-0.0864282	0.129174	0.720796	-0.00278048	0.140416
	Sample 126	-0.122218	0.0678905	0.588957	-0.0430999	0.219265
	Sample 127	-0.0945647	0.119052	0.618414	-0.0966542	0.228755
	Sample 128	-0.150774	0.200744	0.601034	-0.116278	0.210975
	Sample 129	-0.096671	0.112693	0.740676	-0.105923	0.150129
	Sample 130	-0.0830868	0.198873	0.616364	-0.0659996	0.0802307
	Sample 131	-0.0430863	0.172155	0.601943	-0.134446	0.29525
	Sample 132	0.0200716	0.241442	0.640591	-0.111183	0.0377796
	Sample 133	-0.0905864	0.091726	0.675827	-0.037847	0.165526
	Sample 134	-0.131952	0.0835986	0.668163	0.113015	0.142875
	Sample 135	-0.0831892	0.11837	0.636158	-0.0371633	0.203208
	Sample 136	-0.15623	0.181302	0.593125	-0.0316286	0.143988
	Sample 137	-0.0514907	0.0439766	0.553356	-0.0410722	0.277909
	Sample 138	-0.147587	0.113239	0.600454	0.0661988	0.184439
	Sample 139	-0.0140735	0.169554	0.60424	-0.0978265	0.207363
	Sample 140	-0.0688203	0.102604	0.663919	-0.113909	0.195186
	Sample 141	-0.0673535	0.107374	0.470318	0.0400269	0.193856
	Sample 142	-0.0911169	0.0882288	0.683632	-0.131171	0.228727
	Sample 143	-0.087039	0.0573178	0.723281	-0.0654273	0.149508
	Sample 144	-0.122766	0.130578	0.666125	-0.0920699	0.209672
	Sample 145	-0.115189	0.227048	0.490256	-0.103779	0.246809
	Sample 146	-0.0758147	0.0383016	0.60845	-0.00579359	0.290865
	Sample 147	-0.0788893	0.122386	0.654708	-0.0150133	0.18775
	Sample 148	-0.131001	0.0907444	0.705581	-0.0188766	0.151792
	Sample 149	-0.150684	0.0148006	0.661475	-0.107585	0.354497
	Sample 150	0.028556	0.0983012	0.620121	-0.155922	0.229053
	Sample 151	0.00181958	0.155209	0.645251	-0.0709847	0.0424072
	Sample 152	-0.0619799	0.0364711	0.530648	-0.00258513	0.257995
	Sample 153	-0.0805124	0.0942371	0.530013	-0.0398128	0.247434
	Sample 154	-0.115754	0.165286	0.659292	-0.0739949	0.122117
	Sample 155	-0.0899298	0.19122	0.59061	-0.0149626	0.104964
	Sample 156	-0.0474906	0.159441	0.65347	-0.0925279	0.160251
	Sample 157	-0.1024	0.256913	0.64535	-0.135196	0.0844048
	Sample 158	-0.0642674	0.0617313	0.696732	0.0683512	0.151812
	Sample 159	-0.0633166	0.0685959	0.541911	-0.0277001	0.241995
	Sample 160	-0.0662086	0.0748765	0.710061	-0.11847	0.214439
	Sample 161	-0.0808369	0.138609	0.66685	0.0352544	0.09783
	Sample 162	0.051939	0.0550584	0.721688	-0.00581811	0.0902668
	Sample 163	-0.158861	0.0524704	0.647287	0.157237	0.113681
	Sample 164	-0.000818071	0.205712	0.52531	-0.0299516	0.143795
	Sample 165	-0.0345638	0.208235	0.615686	-0.205251	0.207166
	Sample 166	-0.0774969	0.125549	0.585356	-0.00180086	0.202162
	Sample 167	-0.0567556	0.0793183	0.747664	-0.121352	0.150925
	Sample 168	-0.0584178	0.0674942	0.686588	-0.11403	0.220009
	Sample 169	-0.0538988	0.0294726	0.666414	-0.0909926	0.186842
	Sample 170	-0.139403	0.116053	0.577636	-0.0129985	0.255325
	Sample 171	-0.0805512	0.0536357	0.734289	-0.00904165	0.13866
	Sample 172	-0.18693	0.274043	0.436355	0.0889644	0.171849
	Sample 173	-0.114385	0.217635	0.569175	-0.0427119	0.201763
	Sample 174	-0.0913803	0.110692	0.574771	-0.0411505	0.247772
	Sample 175	-0.073128	0.0242102	0.664302	-0.00184676	0.204866
	Sample 176	-0.138192	0.147872	0.712112	-0.0658839	0.121396
	Sample 177	-0.128365	0.197109	0.592184	-0.0184817	0.191408
	Sample 178	-0.0822273	0.246747	0.43932	-0.0187968	0.244962
	Sample 179	-0.119017	0.0838235	0.689632	-0.063221	0.196059
	Sample 180	-0.0279463	0.248354	0.629025	-0.0835915	0.113309
	Sample 181	-0.0656208	0.205233	0.681457	-0.131136	0.0927833
	Sample 182	-0.0534234	0.182273	0.695241	-0.0553197	0.117433
	Sample 183	-0.0586536	0.0611103	0.689923	-0.0443674	0.164195
	Sample 184	-0.113746	0.209736	0.586905	0.0420663	0.180348
	Sample 185	-0.0777315	0.115219	0.621566	-0.0123459	0.185339
	Sample 186	-0.0556989	0.030792	0.569055	-0.00274051	0.269323
	Sample 187	-0.101905	0.0539542	0.63416	-0.019754	0.232303
	Sample 188	-0.126011	0.034346	0.691651	0.00228165	0.158582
	Sample 189	-0.0946844	0.0311754	0.634315	-0.0101828	0.331857
	Sample 190	-0.114886	0.152696	0.63592	0.114602	0.0743867
	Sample 191	-0.0350115	0.123577	0.670983	-0.0540543	0.13661
	Sample 192	-0.0803145	0.0807937	0.652317	-0.035281	0.165493
	Sample 193	-0.0740832	0.135159	0.619162	-0.108785	0.270331
	Sample 194	-0.127236	0.0807555	0.695222	-0.0292053	0.153989
	Sample 195	0.0024791	0.0941992	0.607092	-0.0194156	0.0850333
	Sample 196	-0.085872	0.139695	0.600967	-0.0703147	0.213539
	Sample 197	-0.116836	0.201377	0.618279	-0.0858044	0.24664
	Sample 198	0.00170855	0.160499	0.691452	-0.130079	0.102632
	Sample 199	-0.0715583	0.0362999	0.591338	-0.0189837	0.246488
	Sample 200	-0.134367	0.0995313	0.617522	0.017034	0.179428
	Sample 201	-0.096508	0.223259	0.621005	-0.119447	0.12647
	Sample 202	-0.102401	0.175095	0.530062	0.0881534	0.151053
	Sample 203	-0.0261438	0.0581433	0.678568	0.00672899	0.0932122
	Sample 204	-0.125078	0.13887	0.702767	-0.0677878	0.194281
	Sample 205	-0.143424	0.0872139	0.567093	0.0164686	0.222421
	Sample 206	-0.0231033	0.130428	0.688699	-0.11308	0.171826
	Sample 207	-0.0829815	0.0484653	0.62933	0.0469236	0.221387
	Sample 208	-0.0133738	-0.0098343	0.682432	-0.0665113	0.20563
	Sample 209	-0.125599	0.105446	0.661913	-0.0592226	0.172094
	Sample 210	0.00519711	0.0883086	0.542635	0.0304972	0.15446
	Sample 211	0.0117339	0.148197	0.5818	-0.0268413	0.0816053
	Sample 212	0.00751841	0.106135	0.614997	-0.0739491	0.136771
	Sample 213	-0.149454	0.131899	0.645059	-0.048886	0.215666
	Sample 214	-0.117265	0.094545	0.619382	0.0525501	0.137855
	Sample 215	-0.1677	0.16579	0.633077	-0.0224439	0.1899
	Sample 216	-0.211023	0.138184	0.637043	0.0503822	0.19794
	Sample 217	-0.0738698	0.0627965	0.677192	-0.11977	0.2999
	Sample 218	-0.108404	0.11724	0.661463	-0.119356	0.186389
	Sample 219	-0.0929775	0.15155	0.645843	-0.0972022	0.184275
	Sample 220	-0.094622	0.156924	0.652209	-0.0419127	0.173557
	Sample 221	-0.0282337	-0.00109795	0.716916	-0.0063038	0.178575
	Sample 222	-0.049441	0.176861	0.472528	-0.0229058	0.243004
	Sample 223	-0.112436	0.154784	0.695737	-0.0856168	0.132615
	Sample 224	0.0160416	0.0195118	0.704842	-0.0830026	0.215261
	Sample 225	0.067538	0.155222	0.683318	-0.23099	0.13146
	Sample 226	-0.094137	0.0956093	0.642452	0.0270145	0.175766
	Sample 227	-0.111984	0.12657	0.651923	-0.060113	0.199721
	Sample 228	-0.0218715	0.0473645	0.593622	0.0270732	0.234234
	Sample 229	-0.0745387	0.211228	0.520994	0.0630164	0.153152
	Sample 230	-0.0935462	0.205676	0.63554	-0.0793478	0.183928
	Sample 231	-0.100886	0.0753056	0.605424	-0.056325	0.263165
	Sample 232	-0.0289819	0.136322	0.649536	-0.120742	0.214054
	Sample 233	-0.102109	0.0928979	0.661016	-0.0228636	0.202043
	Sample 234	-0.0853396	0.143998	0.639339	-0.0252894	0.107516
	Sample 235	-0.158993	0.000302416	0.696456	-0.0429012	0.290434
	Sample 236	-0.0569512	0.160401	0.628381	-0.0486353	0.18731
	Sample 237	-0.175077	0.153657	0.667083	-0.0485868	0.208388
	Sample 238	-0.0751912	0.121898	0.660841	-0.00985675	0.204334
	Sample 239	-0.190906	0.171974	0.476365	0.0655417	0.141606
	Sample 240	-0.146754	0.0124946	0.671383	0.0638921	0.170862
	Sample 241	-0.0499138	0.0738947	0.554687	0.00644365	0.230613
	Sample 242	-0.0468653	0.126533	0.550588	0.0303543	0.220553
	Sample 243	-0.0987572	0.0317688	0.608491	-0.0689925	0.31779
	Sample 244	-0.0537546	0.15105	0.635348	0.0157254	0.186572
	Sample 245	-0.0675895	0.1473	0.662378	-0.170056	0.258352
	Sample 246	-0.133696	0.18925	0.656076	0.0245222	0.0915586
	Sample 247	-0.0315077	0.138273	0.712816	-0.181506	0.208005
	Sample 248	-0.0415068	0.110423	0.598445	-0.0315829	0.216896
	Sample 249	-0.122773	0.0611378	0.678832	0.0826194	0.193911
	Sample 250	-0.0696505	0.120907	0.651831	-0.185003	0.309089
	Sample 251	-0.193895	0.158122	0.644884	0.0908786	0.137087
	Sample 252	-0.118076	0.143018	0.695362	-0.0452045	0.140677
	Sample 253	0.0219442	0.286179	0.6101	-0.17673	0.126204
	Sample 254	-0.175207	0.0672602	0.664659	-0.00431889	0.149992
	Sample 255	-0.0260917	0.215512	0.55503	-0.00636433	0.158429
	Sample 256	-0.150037	0.16222	0.622604	-0.0644674	0.216343
	Sample 257	-0.142862	0.124133	0.636123	-0.00660049	0.18829
	Sample 258	-0.193123	0.150893	0.611386	-0.11822	0.279284
	Sample 259	-0.0333719	0.0760197	0.447092	0.0476963	0.299934
	Sample 260	-0.0969545	0.0925047	0.706818	-0.0744695	0.181018
	Sample 261	-0.0577358	0.191459	0.659554	-0.0468648	0.107268
	Sample 262	-0.066958	0.221879	0.531188	-0.0109289	0.145822
	Sample 263	-0.166628	0.182684	0.620917	0.0583036	0.180283
	Sample 264	-0.171461	0.120049	0.659444	0.0590501	0.169005
	Sample 265	-0.0109613	0.209124	0.62695	-0.0988105	0.183659
	Sample 266	-0.148942	0.160063	0.61731	-0.0662757	0.265936
	Sample 267	-0.126387	0.0752202	0.636193	0.0205656	0.169442
	Sample 268	-0.186384	0.159309	0.663052	-0.00778802	0.187281
	Sample 269	-0.170401	0.208249	0.651489	-0.112028	0.218308
	Sample 270	-0.163568	0.139011	0.649705	0.0112965	0.136696
	Sample 271	-0.0411786	0.354659	0.564745	-0.156714	0.136858
	Sample 272	-0.0491407	0.175358	0.739897	-0.1572	0.123593
	Sample 273	-0.0535273	0.128204	0.515208	0.0544264	0.210535
	Sample 274	-0.0730974	0.0891992	0.717505	-0.0655008	0.199245
	Sample 275	-0.177847	0.242713	0.584826	-0.00136028	0.205528
	Sample 276	-0.0742755	0.0778704	0.672612	-0.107949	0.165323
	Sample 277	-0.186745	0.158383	0.560859	0.0106001	0.225387
	Sample 278	-0.11902	0.107937	0.644465	0.00111708	0.20906
	Sample 279	-0.0483075	0.056374	0.662132	-0.0346425	0.157746
	Sample 280	-0.161982	0.152811	0.543962	-0.0327997	0.396248
	Sample 281	0.0758288	0.225392	0.476695	-0.11522	0.106492
	Sample 282	-0.097183	0.164462	0.665508	-0.0575908	0.189851
	Sample 283	-0.111684	0.116594	0.499845	0.0526566	0.163651
	Sample 284	-0.129642	0.079596	0.640998	0.0443869	0.200466
	Sample 285	0.00770062	0.215302	0.521946	-0.0831138	0.123405
	Sample 286	-0.0623463	0.334866	0.606182	-0.174816	0.130991
	Sample 287	-0.138307	0.119958	0.663374	-0.062056	0.195407
	Sample 288	-0.0888327	0.0233576	0.655035	0.0159778	0.20631
	Sample 289	-0.158877	0.145546	0.662318	-0.0356118	0.224034
	Sample 290	-0.113246	0.201004	0.667933	-0.0113949	0.103631
	Sample 291	-0.205634	0.196833	0.587696	-0.010721	0.169911
	Sample 292	-0.141447	0.0990763	0.5855	-0.0321852	0.340476
	Sample 293	-0.115668	0.089642	0.677713	-0.104542	0.193186
	Sample 294	-0.112858	0.222784	0.575915	0.0211313	0.186394
	Sample 295	-0.0938887	0.100832	0.637728	-0.188196	0.266062
	Sample 296	-0.0948551	0.084596	0.553402	0.050077	0.252669
	Sample 297	-0.093126	0.213572	0.642087	-0.0148939	0.113731
	Sample 298	-0.0590581	0.194564	0.670308	-0.0350789	0.146076
	Sample 299	-0.116398	0.23036	0.561906	-0.0893457	0.227218
	Sample 300	-0.0653574	0.113455	0.603468	0.0472511	0.169616
	Sample 301	-0.10983	0.171069	0.697661	-0.127231	0.149433
	Sample 302	-0.0919818	0.127937	0.712154	-0.107985	0.195915
	Sample 303	-0.166259	0.141709	0.671214	-0.0283983	0.206686
	Sample 304	-0.0735514	0.115023	0.64704	-0.00167895	0.167274
	Sample 305	-0.0383119	0.0340154	0.680729	-0.0803502	0.244277
	Sample 306	-0.094555	0.109185	0.651942	0.0145249	0.15712
	Sample 307	-0.123773	0.119075	0.673299	-0.133789	0.255715
	Sample 308	-0.104304	0.112962	0.675867	-0.053183	0.162333
	Sample 309	-0.130681	0.238687	0.716841	-0.0874087	0.11297
	Sample 310	-0.110334	0.0414454	0.731319	-0.0658168	0.205273
	Sample 311	-0.131469	0.0974695	0.631262	-0.0679761	0.234362
	Sample 312	-0.150185	0.151337	0.652664	-0.0716704	0.252632
	Sample 313	-0.0869206	0.0590464	0.691512	-0.0226541	0.163087
	Sample 314	-0.0919049	0.055333	0.591285	0.0182175	0.183661
	Sample 315	-0.0687098	0.135712	0.624893	0.00677347	0.165221
	Sample 316	-0.104296	0.22426	0.547406	0.0199375	0.176787
	Sample 317	-0.0871103	0.150589	0.492524	-0.0188744	0.322473
	Sample 318	-0.100243	0.0991476	0.659997	-0.0337129	0.25234
	Sample 319	-0.143216	0.16641	0.619101	-0.0274593	0.212665
	Sample 320	-0.0366723	0.0740035	0.579077	-0.0213834	0.154335
	Sample 321	-0.0672308	0.0851112	0.711838	-0.0039297	0.112181
	Sample 322	-0.0249288	0.21181	0.615974	-0.215522	0.222175
	Sample 323	-0.157479	0.188195	0.645591	0.067548	0.0803304
	Sample 324	-0.0331941	0.213483	0.525465	-0.0891037	0.164649
	Sample 325	-0.125702	0.0955007	0.678703	0.0258001	0.195251
	Sample 326	-0.118657	0.0734039	0.543031	0.0514374	0.338377
	Sample 327	-0.131328	0.0196727	0.738545	0.0293342	0.12473
	Sample 328	-0.137577	0.160599	0.715884	-0.0668227	0.117537
	Sample 329	0.00954882	0.157125	0.590159	-0.0328006	0.118342
	Sample 330	-0.0349898	0.0231118	0.715806	-0.0624342	0.213062
	Sample 331	0.0143909	0.212148	0.62158	-0.112206	0.116802
	Sample 332	-0.166198	0.0220037	0.612305	0.0551145	0.267062
	Sample 333	-0.0915318	0.0797734	0.679293	-0.0706017	0.173249
	Sample 334	-0.059024	0.157125	0.640257	-0.0400471	0.171671
	Sample 335	-0.0150461	0.0595072	0.71018	-0.032194	0.200912
	Sample 336	-0.0826328	0.129369	0.563557	0.0670805	0.166771
	Sample 337	-0.159201	0.0387956	0.659238	0.0454556	0.19918
	Sample 338	-0.0781058	0.343151	0.557125	-0.10721	0.121063
	Sample 339	-0.0679226	0.0525151	0.691412	-0.0289922	0.184164
	Sample 340	-0.0343052	0.131793	0.667754	0.0394486	0.0752028
	Sample 341	-0.121166	0.125082	0.656356	-0.00232136	0.0791237
	Sample 342	-0.166016	0.159674	0.639677	-0.0372044	0.194071
	Sample 343	0.0409998	0.0959703	0.672367	-0.104511	0.123274
	Sample 344	-0.140901	0.118163	0.759983	-0.055327	0.160707
	Sample 345	-0.0493922	0.126843	0.669502	-0.0265394	0.178716
	Sample 346	0.0348449	0.0670302	0.596642	-0.165876	0.20794
	Sample 347	-0.066955	0.0645062	0.637172	-0.0643843	0.289315
	Sample 348	-0.148195	0.0880359	0.676181	0.0131779	0.169968
	Sample 349	-0.148174	0.168281	0.623732	0.007287	0.100031
	Sample 350	-0.0668136	0.083127	0.57774	0.0176099	0.236196
	Sample 351	-0.0626996	0.0843459	0.641804	-0.0744278	0.0650598
	Sample 352	-0.0910327	0.179118	0.716083	-0.110243	0.107024
	Sample 353	-0.0789908	0.0241842	0.690819	0.0230272	0.186448
	Sample 354	-0.135331	0.201084	0.590585	-0.0305067	0.191516
	Sample 355	-0.0792701	0.104371	0.546038	0.0134672	0.272674
	Sample 356	-0.120252	0.0929711	0.637143	0.0342568	0.162675
	Sample 357	-0.118015	0.0280998	0.664221	0.0399702	0.156585
	Sample 358	-0.17596	0.19009	0.501707	0.01013	0.297513
	Sample 359	-0.131464	0.0837674	0.730478	-0.0386875	0.164359
	Sample 360	-0.16293	0.080595	0.619469	0.00663568	0.189338
	Sample 361	-0.0799288	0.214385	0.561881	-0.092078	0.196817
	Sample 362	-0.0632289	0.162013	0.63882	-0.019808	0.175521
	Sample 363	-0.110453	0.251335	0.607449	-0.0325681	0.128276
	Sample 364	-0.0513567	0.204224	0.59748	-0.154847	0.160049
	Sample 365	-0.0643927	0.275984	0.551182	-0.075894	0.154313
	Sample 366	-0.24296	0.175452	0.556756	0.0104328	0.274459
	Sample 367	0.0239159	0.116675	0.719665	-0.0201819	0.0456695
	Sample 368	-0.029647	0.213309	0.685322	-0.170886	0.0833383
	Sample 369	-0.120582	0.154793	0.607213	-0.0527503	0.192754
	Sample 370	-0.0419088	0.256967	0.518353	-0.0380129	0.115769
	Sample 371	0.0141296	0.261704	0.403721	-0.0614151	0.26045
	Sample 372	-0.124014	0.0994694	0.641092	0.0451301	0.171812
	Sample 373	-0.0809227	0.0180982	0.699038	-0.0975351	0.236436
	Sample 374	-0.110323	-0.000528427	0.656201	-0.0143917	0.327671
	Sample 375	-0.0570954	0.124417	0.668835	-0.0733374	0.180703
	Sample 376	-0.072788	0.078322	0.613074	0.0759414	0.142268
	Sample 377	-0.0121738	0.0416669	0.634924	-0.115406	0.209083
	Sample 378	-0.044637	0.156288	0.724576	-0.041589	0.0569403
	Sample 379	-0.0317203	0.111261	0.574365	-0.00485183	0.183682
	Sample 380	-0.112127	0.179491	0.638834	-0.0221965	0.149349
	Sample 381	-0.110082	0.159961	0.575322	0.0545493	0.177012
	Sample 382	-0.113719	0.176882	0.662214	-0.0968108	0.134459
	Sample 383	-0.0529835	0.123275	0.696099	-0.0993248	0.10892
	Sample 384	0.0213462	0.1471	0.584058	-0.162583	0.232026
	Sample 385	-0.0516864	0.0545641	0.653265	-0.0961144	0.208186
	Sample 386	-0.0361218	0.0758224	0.710856	-0.0868928	0.203724
	Sample 387	-0.0516181	0.120043	0.699934	-0.129012	0.100425
	Sample 388	-0.0866831	0.186179	0.622573	-0.0597615	0.137491
	Sample 389	0.0212609	0.137233	0.698748	-0.0923882	0.0703566
	Sample 390	-0.108611	0.135169	0.565021	0.0318789	0.24984
	Sample 391	-0.0202541	-0.0652091	0.670682	-0.0841195	0.300124
	Sample 392	-0.0363636	0.0783	0.611061	0.0240162	0.210929
	Sample 393	-0.0715949	0.214229	0.639932	-0.0371428	0.119138
	Sample 394	-0.0727045	0.0572498	0.614186	0.0522607	0.151382
	Sample 395	-0.154076	0.236961	0.610415	-0.0352378	0.167196
	Sample 396	-0.0573018	0.0923835	0.577521	-0.060248	0.179748
	Sample 397	-0.00315593	0.118232	0.650877	-0.120569	0.218039
	Sample 398	-0.142019	0.131309	0.582216	-0.00747624	0.202426
	Sample 399	-0.010409	0.0714271	0.442757	0.147205	0.184106
	Sample 400	-0.109106	0.126991	0.634641	-0.0588497	0.261088
	Sample 401	-0.147677	0.102637	0.635935	-0.0265285	0.18188
	Sample 402	-0.0758214	0.139765	0.656375	-0.115816	0.177416
	Sample 403	-0.0385338	0.0793312	0.71027	-0.0947838	0.130984
	Sample 404	-0.0636863	0.105723	0.652358	-0.0582618	0.195724
	Sample 405	-0.10188	0.0266216	0.726609	-0.00993412	0.187237
	Sample 406	-0.0441536	0.0883261	0.616495	-0.124725	0.151423
	Sample 407	-0.130119	0.0884179	0.597083	-0.0106699	0.223059
	Sample 408	-0.0473114	0.140406	0.699699	-0.120471	0.117353
	Sample 409	-0.136042	0.181053	0.593408	-0.0802029	0.2535
	Sample 410	-0.124814	0.12823	0.642046	-0.0835207	0.237789
	Sample 411	-0.0026738	0.104191	0.51419	-0.191248	0.30467
	Sample 412	-0.0597431	0.42269	0.49067	-0.143781	0.149978
	Sample 413	-0.013324	0.155727	0.619101	-0.038448	0.183726
	Sample 414	-0.151518	0.159598	0.623616	0.0463389	0.161785
	Sample 415	-0.0507177	0.112086	0.613974	-0.123044	0.180728
	Sample 416	-0.099985	0.129752	0.668513	-0.105255	0.279477
	Sample 417	-0.0452915	0.215329	0.622623	-0.130757	0.212429
	Sample 418	-0.162813	0.0998764	0.668096	-0.13072	0.213804
	Sample 419	-0.107654	0.168286	0.649524	-0.10405	0.199463
	Sample 420	-0.103748	0.175012	0.679959	-0.105166	0.142573
	Sample 421	-0.0797455	0.110364	0.69495	-0.052123	0.186648
	Sample 422	-0.107071	0.166337	0.441189	0.0399917	0.247828
	Sample 423	-0.109976	0.0825459	0.581434	-0.0170257	0.181117
	Sample 424	-0.0386066	0.0998396	0.636495	0.0623565	0.103805
	Sample 425	-0.0873049	0.101286	0.604028	-0.02386	0.249358
	Sample 426	-0.102253	0.106294	0.59834	0.0380707	0.188367
	Sample 427	-0.101546	0.0665222	0.686086	0.0457839	0.149999
	Sample 428	-0.0738999	0.0468687	0.763524	-0.187749	0.226518
	Sample 429	-0.107659	0.21804	0.499709	-0.0228088	0.228287
	Sample 430	-0.108239	0.201385	0.628275	-0.0785105	0.207071
	Sample 431	-0.0912208	0.11673	0.616313	-0.00188573	0.129392
	Sample 432	-0.0680371	0.1486	0.73026	-0.1581	0.145309
	Sample 433	-0.0798936	0.127815	0.61148	-0.0398063	0.150756
	Sample 434	-0.112215	0.0817716	0.58409	-0.0756012	0.277766
	Sample 435	-0.0742436	0.0867842	0.741967	-0.0263798	0.084729
	Sample 436	-0.00392027	0.171439	0.697799	-0.081503	0.106147
	Sample 437	-0.0746615	0.0755539	0.641613	0.070843	0.149675
	Sample 438	-0.127241	0.165304	0.509406	0.0207862	0.281143
	Sample 439	-0.00775598	0.105765	0.593098	-0.0562498	0.18264
	Sample 440	-0.0364478	0.11725	0.597046	0.0436955	0.140224
	Sample 441	-0.127029	0.12546	0.728647	-0.0823922	0.197335
	Sample 442	-0.0294326	0.122743	0.537427	-0.078109	0.212825
	Sample 443	0.0023423	0.0918368	0.674967	-0.122693	0.114105
	Sample 444	-0.124011	0.173698	0.551129	0.0899318	0.228257
	Sample 445	-0.143992	0.0244778	0.392625	0.0777261	0.319382
	Sample 446	-0.00515692	0.163132	0.657648	-0.0505118	0.107116
	Sample 447	-0.126791	0.11676	0.630611	-0.02454	0.245004
	Sample 448	-0.0221686	0.16437	0.63582	-0.0119705	0.0562726
	Sample 449	-0.19663	0.187618	0.628895	-0.0037386	0.194467
	Sample 450	-0.0659979	0.271832	0.540279	-0.0984104	0.198321
	Sample 451	-0.0788204	0.20515	0.642782	-0.0885119	0.180046
	Sample 452	-0.184173	0.259844	0.481628	-0.023988	0.296944
	Sample 453	-0.0298634	0.0753739	0.48356	0.077006	0.279633
	Sample 454	-0.0516849	0.125783	0.537603	0.00867104	0.209243
	Sample 455	-0.094094	0.133989	0.492399	0.0890312	0.243576
	Sample 456	-0.194935	0.0333392	0.70488	0.0430257	0.171887
	Sample 457	-0.145573	0.0827427	0.64848	0.0216506	0.221363
	Sample 458	-0.110426	0.142778	0.70466	0.0156778	0.107919
	Sample 459	-0.219163	0.163464	0.653525	0.0192213	0.171762
	Sample 460	0.0733596	-0.00351723	0.524803	0.0114494	0.235139
	Sample 461	-0.148383	0.238173	0.571951	0.0271146	0.201512
	Sample 462	-0.144436	0.0792304	0.621403	-0.125332	0.32883
	Sample 463	0.0522376	0.105563	0.659534	-0.0587252	0.13733
	Sample 464	-0.107704	0.198199	0.608452	0.0234594	0.109289
	Sample 465	0.0107598	0.0678051	0.671364	-0.0480502	0.177295
	Sample 466	-0.112802	0.12264	0.589079	0.0423379	0.128202
	Sample 467	-0.0496219	0.118392	0.56522	-0.0536994	0.211686
	Sample 468	-0.118477	0.115871	0.687928	-0.0466928	0.180493
	Sample 469	-0.110799	0.250691	0.559565	-0.0619508	0.173981
	Sample 470	-0.0874442	0.0893996	0.683225	-0.0413505	0.175349
	Sample 471	-0.114075	0.112223	0.660098	0.0376716	0.0466876
	Sample 472	-0.112984	0.0964002	0.684797	0.0385718	0.159288
	Sample 473	-0.167685	0.0644231	0.601171	-0.0248245	0.293139
	Sample 474	-0.0551709	0.093979	0.690278	-0.136944	0.20079
	Sample 475	-0.142884	0.14851	0.595508	0.00161986	0.24539
	Sample 476	-0.0230088	0.107013	0.707139	-0.132491	0.10778
	Sample 477	-0.00730604	0.0492327	0.672144	-0.0195871	0.184385
	Sample 478	-0.0368069	0.0437651	0.623006	-0.020649	0.197499
	Sample 479	-0.114783	0.125678	0.720936	-0.0376787	0.165185
	Sample 480	-0.084434	0.23772	0.538348	-0.0634086	0.232899
	Sample 481	-0.0166254	0.215878	0.573998	-0.176273	0.203294
	Sample 482	-0.107956	0.0812524	0.698232	0.00331445	0.137107
	Sample 483	-0.0913793	0.100436	0.7456	-0.142473	0.190089
	Sample 484	-0.100099	0.128596	0.690751	-0.000912713	0.0847003
	Sample 485	-0.086485	0.190237	0.569092	-0.0230802	0.151603
	Sample 486	-0.0535017	0.0931437	0.744603	-0.156887	0.146448
	Sample 487	-0.190949	0.0727417	0.698506	-0.00470387	0.227971
	Sample 488	-0.135678	0.148944	0.650526	-0.0219895	0.188813
	Sample 489	-0.00181517	0.141423	0.497748	-0.0738048	0.268191
	Sample 490	-0.0466944	0.0952784	0.694999	-0.110071	0.0992444
	Sample 491	-0.104527	0.181541	0.653001	-0.07179	0.206016
	Sample 492	-0.0951971	0.116849	0.580827	0.0437772	0.1739
	Sample 493	-0.185908	0.0170731	0.722541	-0.000152849	0.168668
	Sample 494	-0.126026	0.0653879	0.661001	0.0425159	0.141126
	Sample 495	-0.185493	0.189345	0.532225	-0.0305124	0.285305
	Sample 496	-0.108477	0.152543	0.567843	0.084174	0.184075
	Sample 497	-0.0651756	0.141663	0.667115	-0.105564	0.149942
	Sample 498	-0.103114	0.0765972	0.659286	0.0243277	0.230042
	Sample 499	-0.0717214	0.126096	0.669647	-0.035547	0.189139
	Sample 500	-0.0401006	0.194934	0.634508	-0.0322809	0.0821965
	Sample 501	-0.066454	0.114869	0.642846	-0.000158745	0.13895
	Sample 502	-0.0426612	0.103743	0.616224	0.0483574	0.197334
	Sample 503	-0.0439165	0.13383	0.685604	-0.105477	0.208369
	Sample 504	-0.107363	-0.0524036	0.659807	0.0176001	0.200717
	Sample 505	-0.0871557	0.102774	0.577262	-0.0124333	0.238924
	Sample 506	-0.0618846	0.226453	0.587481	-0.0196552	0.164856
	Sample 507	-0.0649671	0.0470183	0.575379	-0.0170556	0.240533
	Sample 508	-0.147613	0.0548738	0.735827	-0.0744594	0.212906
	Sample 509	-0.0614549	0.0911529	0.632296	-0.0968096	0.18944
	Sample 510	-0.108232	0.135527	0.685242	-0.0042015	0.125666
	Sample 511	-0.0340312	0.180044	0.560008	-0.0966958	0.284699
	Sample 512	-0.081778	0.106948	0.659591	-0.0511321	0.187827
	Sample 513	-0.0729258	0.0704019	0.597552	-0.0479869	0.214355
	Sample 514	-0.118519	0.232752	0.617528	-0.0875277	0.218644
	Sample 515	-0.0841744	0.246051	0.481529	-0.0190858	0.159079
	Sample 516	-0.114953	0.098535	0.600285	-0.063443	0.282766
	Sample 517	-0.170177	0.135602	0.6095	-0.00463074	0.250828
	Sample 518	-0.0913599	0.117173	0.62528	-0.00905295	0.175505
	Sample 519	-0.00612412	0.0812893	0.640759	-0.19627	0.216633
	Sample 520	-0.119032	0.218913	0.67614	-0.0842204	0.120083
	Sample 521	-0.0921569	0.232468	0.626226	-0.0700584	0.175458
	Sample 522	-0.0103099	0.165583	0.749612	-0.129508	0.0125798
	Sample 523	-0.114361	0.123763	0.612513	-0.0612299	0.203681
	Sample 524	-0.185192	0.150121	0.605456	0.111615	0.11211
	Sample 525	-0.172927	0.229222	0.545748	-0.0537091	0.253827
	Sample 526	-0.135998	-0.0184274	0.686855	-0.0119737	0.26778
	Sample 527	0.00106863	-0.0546313	0.720624	-0.0500945	0.244887
	Sample 528	-0.0067414	0.150093	0.630064	-0.176147	0.186346
	Sample 529	-0.151087	0.0355519	0.692162	0.039696	0.155101
	Sample 530	-0.11046	0.0892654	0.661198	-0.0259778	0.192235
	Sample 531	-0.178118	0.20501	0.602548	-0.0217574	0.199971
	Sample 532	-0.106297	0.213684	0.601041	-0.0136394	0.0608034
	Sample 533	-0.18982	0.0952527	0.674268	-0.0550247	0.314579
	Sample 534	-0.0146556	0.13124	0.588883	-0.0654612	0.228468
	Sample 535	-0.147156	0.153525	0.639245	-0.0519589	0.182256
	Sample 536	-0.0144131	0.148504	0.65544	-0.116691	0.18614
	Sample 537	-0.0396755	0.019156	0.698978	-0.0632695	0.243134
	Sample 538	-0.0953968	0.0435211	0.68587	0.026631	0.0951241
	Sample 539	-0.108236	0.170898	0.632939	-0.0424277	0.115281
	Sample 540	-0.187282	0.122085	0.613243	0.0196695	0.245036
	Sample 541	-0.216197	0.150344	0.672575	-0.0539122	0.189163
	Sample 542	0.0233453	0.036016	0.574025	-0.0168107	0.274214
	Sample 543	-0.143481	0.0613528	0.621967	-0.0244112	0.218075
	Sample 544	0.0114142	0.102657	0.686378	-0.0910477	0.151464
	Sample 545	-0.0401986	0.0130458	0.700991	-0.0558957	0.14979
	Sample 546	-0.0676323	0.0602839	0.642969	0.0614466	0.136914
	Sample 547	-0.146584	0.104463	0.637507	-0.145771	0.328362
	Sample 548	-0.151719	0.17485	0.614999	-0.0964515	0.232863
	Sample 549	-0.09262	0.153673	0.627994	0.0917786	0.101534
	Sample 550	-0.099425	0.104044	0.670119	0.0569069	0.138715
	Sample 551	-0.0903449	0.0543545	0.570769	0.0443891	0.241059
	Sample 552	-0.126931	-0.0148063	0.71248	0.0188848	0.226788
	Sample 553	-0.0791377	0.174939	0.607846	-0.100418	0.127346
	Sample 554	-0.0254925	0.249463	0.599364	-0.123388	0.199865
	Sample 555	-0.0489876	0.0538539	0.620599	-0.0284478	0.195695
	Sample 556	-0.045755	0.107274	0.718899	-0.173441	0.145737
	Sample 557	-0.0816688	0.145199	0.657055	-0.0410294	0.147118
	Sample 558	-0.110878	0.171156	0.586181	0.0159713	0.139049
	Sample 559	-0.174444	0.211169	0.675942	-0.00938205	0.125209
	Sample 560	-0.107595	0.0516023	0.717201	-0.0620719	0.239174
	Sample 561	-0.0184675	0.0588195	0.767445	-0.0354465	0.121608
	Sample 562	-0.0593865	-0.00527276	0.558623	0.0614878	0.27367
	Sample 563	-0.0777761	0.149121	0.718418	-0.0859316	0.162338
	Sample 564	-0.0652143	0.101106	0.654317	-0.0425766	0.136887
	Sample 565	-0.14145	0.1951	0.605815	0.0567339	0.167572
	Sample 566	-0.12753	0.157215	0.615598	-0.042641	0.154241
	Sample 567	-0.0874527	0.104197	0.716665	0.0193436	0.0383344
	Sample 568	-0.00505123	0.117899	0.491567	0.073895	0.189102
	Sample 569	-0.0861927	0.0386726	0.564072	-0.00445458	0.318237
	Sample 570	-0.0574567	0.163777	0.579101	-0.103129	0.222074
	Sample 571	-0.0976827	0.125652	0.640802	-0.0237362	0.164805
	Sample 572	-0.14538	0.0963375	0.549993	0.163584	0.156376
	Sample 573	-0.0823808	0.1068	0.682281	-0.0444859	0.150781
	Sample 574	0.0212638	0.0323563	0.719013	0.00396552	0.0320549
	Sample 575	-0.147961	0.153997	0.659907	-0.0717406	0.175101
	Sample 576	-0.130188	0.0205708	0.769705	-0.00116279	0.115403
	Sample 577	-0.0363762	0.0637541	0.674381	0.0337434	0.182357
	Sample 578	-0.101005	0.0853987	0.651588	-0.0637293	0.205516
	Sample 579	-0.0527226	0.17722	0.720034	-0.0518238	0.105524
	Sample 580	-0.147105	0.159212	0.572375	0.0157561	0.287262
	Sample 581	-0.0917029	0.0570986	0.699694	0.00668547	0.14868
	Sample 582	0.0193811	0.0415702	0.655858	-0.0415483	0.141162
	Sample 583	-0.022198	-0.0995453	0.694969	0.0120534	0.233451
	Sample 584	-0.0889959	0.0843189	0.725363	-0.00638259	0.0675014
	Sample 585	-0.0369469	0.22027	0.510434	-0.026279	0.23301
	Sample 586	-0.0314743	0.0365587	0.737761	-0.119301	0.18698
	Sample 587	-0.142324	0.185885	0.673253	0.00820093	0.113582
	Sample 588	-0.20381	0.19004	0.582569	-0.0169684	0.299012
	Sample 589	-0.0247138	0.247084	0.599584	-0.139122	0.13336
	Sample 590	0.00532661	0.128173	0.547384	-0.0965968	0.197318
	Sample 591	-0.109892	0.166483	0.518085	-0.0878811	0.235385
	Sample 592	-0.110461	0.0860915	0.674511	0.00754936	0.172121
	Sample 593	-0.0285459	0.12111	0.667714	-0.0571415	0.166645
	Sample 594	-0.0741629	0.0535516	0.521027	0.0451551	0.299054
	Sample 595	0.0183827	0.245681	0.652575	-0.211335	0.160602
	Sample 596	-0.097882	0.141842	0.496923	0.11426	0.183558
	Sample 597	-0.0610036	0.104132	0.671335	-0.0657643	0.18531
	Sample 598	-0.0523578	0.164135	0.60331	0.0234574	0.146358
	Sample 599	-0.0286875	0.315807	0.65183	-0.238508	0.145385
	Sample 600	-0.00420862	-0.0344441	0.679763	-0.0527573	0.23426
	Sample 601	-0.0673346	0.206612	0.586603	-0.097894	0.132484
	Sample 602	0.0518048	0.198542	0.646024	-0.126668	0.132914
	Sample 603	-0.149624	0.100508	0.671086	-0.0390073	0.209348
	Sample 604	-0.0263375	0.157254	0.643903	-0.168468	0.153331
	Sample 605	-0.0627211	0.139091	0.559872	-0.0215791	0.214306
	Sample 606	-0.116593	0.109959	0.695152	0.0172632	0.180333
	Sample 607	-0.012466	0.0970181	0.714845	-0.131419	0.148434
	Sample 608	-0.125662	0.196593	0.552291	-0.0722998	0.266258
	Sample 609	-0.0583896	0.153414	0.66682	-0.0239261	0.151887
	Sample 610	-0.0744486	0.0654579	0.699889	-0.0447546	0.133879
	Sample 611	-0.126394	0.0587063	0.557826	-0.0128131	0.266675
	Sample 612	-0.0879613	0.179327	0.536121	-0.113419	0.222439
	Sample 613	-0.166678	0.102458	0.718323	-0.0201691	0.187549
	Sample 614	-0.0421969	0.165441	0.677092	-0.0970421	0.167882
	Sample 615	-0.0879782	0.158808	0.669747	-0.00987647	0.155305
	Sample 616	-0.116122	0.116543	0.573466	-0.0363368	0.28411
	Sample 617	-0.113777	0.11522	0.668445	-0.00929366	0.209635
	Sample 618	-0.0772446	0.0232836	0.661719	-0.03616	0.183448
	Sample 619	-0.0949784	0.0387473	0.708127	-0.0498409	0.163787
	Sample 620	-0.0881678	0.0837867	0.645461	-0.0854878	0.217693
	Sample 621	-0.146186	0.128958	0.652986	0.0156642	0.214682
	Sample 622	-0.143232	0.047832	0.657746	-0.0503705	0.307747
	Sample 623	-0.110376	-0.00663032	0.735127	-0.0619916	0.209738
	Sample 624	-0.0501623	0.111423	0.752738	-0.156958	0.161485
	Sample 625	-0.0936814	0.0635575	0.711529	-0.0722282	0.205748
	Sample 626	-0.0280076	0.109719	0.666626	-0.0478312	0.179913
	Sample 627	-0.0621544	0.120623	0.559371	-0.0173712	0.161777
	Sample 628	-0.107227	0.19784	0.554948	-0.0845713	0.177373
	Sample 629	-0.16085	0.0898084	0.668866	-0.0699882	0.256061
	Sample 630	-0.103437	-0.0141841	0.671807	-0.0269765	0.149315
	Sample 631	-0.0833725	0.100853	0.636794	-0.0464766	0.124946
	Sample 632	-0.0743747	0.198226	0.645277	-0.108991	0.173502
	Sample 633	-0.107056	0.0739736	0.671159	-0.0448984	0.171077
	Sample 634	-0.00779426	0.132553	0.613168	0.0167011	0.125087
	Sample 635	-0.212865	0.0523186	0.611524	0.0286777	0.215604
	Sample 636	-0.175712	0.133324	0.652101	0.00153029	0.235189
	Sample 637	-0.122536	0.142822	0.664444	-0.0880462	0.147279
	Sample 638	-0.095916	0.244733	0.465832	0.0154546	0.209717
	Sample 639	-0.0466093	0.106572	0.647576	-0.0247274	0.117235
	Sample 640	0.0292969	0.124378	0.632398	-0.140961	0.162062
	Sample 641	-0.0661552	0.226592	0.534828	-0.0418649	0.248824
	Sample 642	-0.0769029	0.05088	0.72037	0.0117634	0.159098
	Sample 643	-0.106809	0.131384	0.702982	-0.0588905	0.176801
	Sample 644	-0.138374	0.170546	0.669759	-0.0319387	0.163787
	Sample 645	-0.0232442	0.151113	0.680548	-0.0402586	0.092925
	Sample 646	-0.0675372	0.137024	0.608194	-0.00197973	0.168546
	Sample 647	-0.0738573	0.182328	0.557296	0.00131013	0.217263
	Sample 648	-0.0738865	0.153041	0.556717	0.0179573	0.230752
	Sample 649	-0.0919678	0.0799597	0.733315	-0.144984	0.272901
	Sample 650	-0.21044	0.165101	0.67415	0.0409579	0.133916
	Sample 651	-0.0448753	0.129782	0.560483	-0.000328243	0.159523
	Sample 652	-0.0828683	0.185221	0.598735	0.0109374	0.190322
	Sample 653	-0.110352	0.208795	0.643272	-0.183648	0.207961
	Sample 654	-0.0909299	0.0856433	0.760239	-0.0931637	0.119889
	Sample 655	-0.133071	0.179887	0.592987	0.0174717	0.1536
	Sample 656	-0.127471	0.0243594	0.640247	0.0631829	0.260057
	Sample 657	-0.0902435	0.310357	0.498195	-0.0496718	0.201011
	Sample 658	-0.0826619	0.16531	0.637508	-0.0762178	0.241085
	Sample 659	-0.20697	0.202295	0.650616	-0.126058	0.246893
	Sample 660	0.038881	0.0837851	0.719667	-0.162117	0.129905
	Sample 661	-0.200141	0.116789	0.601686	0.0758104	0.199728
	Sample 662	-0.0985209	0.0398851	0.622217	-0.115206	0.280133
	Sample 663	-0.0815466	0.0139218	0.615592	0.123688	0.148531
	Sample 664	-0.15547	0.15029	0.552179	-0.00953652	0.241454
	Sample 665	-0.0140115	0.220918	0.647693	-0.0916613	0.140832
	Sample 666	-0.181648	0.0578621	0.644902	-0.0143142	0.279804
	Sample 667	-0.115155	0.236451	0.49041	-0.0278119	0.233659
	Sample 668	-0.0102824	0.215402	0.55844	-0.120663	0.152052
	Sample 669	-0.098561	0.224723	0.604785	-0.0444202	0.144665
	Sample 670	-0.0305378	0.0458246	0.637407	-0.117437	0.166576
	Sample 671	-0.0724524	0.114841	0.555954	-0.0323984	0.252892
	Sample 672	-0.0920031	0.0326588	0.684952	0.0424537	0.129972
	Sample 673	-0.120017	0.23349	0.487066	0.027954	0.195271
	Sample 674	-0.0641888	0.0611313	0.623964	-0.0468203	0.214659
	Sample 675	-0.170728	0.178544	0.701774	-0.111105	0.23472
	Sample 676	0.0236533	0.0381727	0.681272	-0.0298853	0.118066
	Sample 677	-0.117918	0.0296281	0.70015	-0.132454	0.311974
	Sample 678	-0.13567	0.141475	0.566339	-0.0665457	0.197969
	Sample 679	-0.104504	0.046829	0.649309	0.00860495	0.241486
	Sample 680	-0.0788065	0.131804	0.678423	-0.0377966	0.120989
	Sample 681	-0.0939496	0.228675	0.561649	-0.119745	0.213605
	Sample 682	-0.233177	0.256851	0.577024	-0.0911772	0.28056
	Sample 683	-0.044471	0.0245259	0.602175	0.0817342	0.200784
	Sample 684	-0.10586	0.160782	0.583962	-0.14451	0.243591
	Sample 685	-0.0710092	0.235216	0.574455	-0.0360335	0.160677
	Sample 686	-0.00757454	0.156218	0.62805	-0.109795	0.24854
	Sample 687	-0.000331326	0.378122	0.454277	-0.172967	0.130191
	Sample 688	-0.03013	0.160108	0.461799	0.0257312	0.292413
	Sample 689	-0.09295	0.0226462	0.726892	-0.124856	0.251615
	Sample 690	-0.176861	0.239953	0.556744	0.0204195	0.247253
	Sample 691	-0.0174395	0.177672	0.620093	-0.183851	0.176161
	Sample 692	-0.0428858	0.0183314	0.662466	-0.121649	0.198812
	Sample 693	-0.116327	0.14178	0.692926	-0.0491948	0.207258
	Sample 694	-0.033834	0.120981	0.680108	-0.0814122	0.156306
	Sample 695	-0.0529779	0.105824	0.590197	0.0777723	0.115028
	Sample 696	-0.0893644	0.185005	0.672247	-0.0821003	0.115954
	Sample 697	-0.0771508	0.156407	0.64892	-0.0294913	0.172017
	Sample 698	-0.103151	0.149102	0.713523	-0.134567	0.155554
	Sample 699	-0.0989223	0.028678	0.588741	-0.0535476	0.20685
	Sample 700	-0.109214	0.00655183	0.727091	-0.153652	0.250528
	Sample 701	-0.0749452	0.113447	0.689298	-0.0738732	0.16939
	Sample 702	-0.105193	0.126873	0.702365	-0.00276054	0.140135
	Sample 703	-0.0771136	0.0984404	0.693162	-0.131914	0.155077
	Sample 704	-0.0638954	0.159323	0.498008	0.122946	0.130456
	Sample 705	-0.0772301	0.0364552	0.799502	-0.0588197	0.0930085
	Sample 706	-0.0853475	0.17663	0.624148	-0.0626379	0.194638
	Sample 707	-0.0962627	0.176371	0.552813	-0.00238715	0.165544
	Sample 708	-0.181085	0.143817	0.594978	-0.0339392	0.247236
	Sample 709	-0.116623	0.157556	0.583885	-0.0317084	0.220535
	Sample 710	-0.148593	0.153625	0.563878	-0.0268239	0.210498
	Sample 711	-0.156523	0.12297	0.600699	0.026446	0.122806
	Sample 712	-0.0268671	0.0656301	0.668153	-0.047411	0.152966
	Sample 713	-0.0718398	0.153517	0.602198	-0.0195209	0.154405
	Sample 714	-0.0754714	0.115256	0.654215	-0.0707091	0.229452
	Sample 715	-0.0354145	0.113561	0.613926	-0.0563645	0.231598
	Sample 716	-0.130684	0.217957	0.556009	0.0634286	0.17891
	Sample 717	-0.0357808	0.0763553	0.471745	-0.00447011	0.272039
	Sample 718	-0.0769806	0.0952653	0.550032	0.0206235	0.14665
	Sample 719	-0.0378716	0.224373	0.598247	-0.120663	0.132084
	Sample 720	-0.0597054	0.111589	0.734286	-0.0923286	0.140422
	Sample 721	-0.171363	0.122617	0.682242	0.0334748	0.184854
	Sample 722	-0.0378978	0.0221685	0.60192	0.0309544	0.215457
	Sample 723	-0.101043	0.186941	0.701935	-0.143408	0.184462
	Sample 724	-0.136089	0.116079	0.629846	0.0158194	0.151424
	Sample 725	-0.158395	0.23134	0.478081	0.169005	0.120989
	Sample 726	-0.0696976	0.154972	0.732864	-0.0780619	0.131225
	Sample 727	-0.0947374	0.0466093	0.668837	-0.0326641	0.19446
	Sample 728	-0.125567	0.12211	0.624832	-0.0764022	0.303351
	Sample 729	-0.100392	0.133724	0.688028	-0.111725	0.212595
	Sample 730	-0.0578711	0.0646665	0.615408	-0.0350502	0.230335
	Sample 731	-0.0471666	0.117792	0.721479	-0.102775	0.188136
	Sample 732	-0.106687	0.20167	0.709236	-0.121698	0.152724
	Sample 733	-0.167876	0.202545	0.69566	-0.0522555	0.126508
	Sample 734	-0.142929	0.0841708	0.618004	-0.0268661	0.211072
	Sample 735	-0.0484068	0.106234	0.629942	-0.0340595	0.229064
	Sample 736	-0.0693861	0.111125	0.552021	0.0405408	0.190764
	Sample 737	-0.191887	0.109215	0.56382	0.116072	0.190494
	Sample 738	-0.0855745	0.104828	0.666883	0.0757843	0.092188
	Sample 739	-0.129982	0.101134	0.668161	-0.0585225	0.21311
	Sample 740	-0.114502	0.170494	0.675228	-0.118206	0.233472
	Sample 741	-0.0850298	0.0258979	0.632669	-0.0594075	0.26327
	Sample 742	-0.0286483	0.0979179	0.607174	-0.108996	0.253034
	Sample 743	0.0183623	0.11581	0.753836	-0.102773	0.137105
	Sample 744	-0.0642914	0.153815	0.588009	-0.0783768	0.226065
	Sample 745	-0.0912922	0.107544	0.576615	0.00143141	0.225336
	Sample 746	-0.113756	0.148302	0.680563	-0.112702	0.188506
	Sample 747	-0.0978345	0.0544087	0.648591	0.075469	0.13084
	Sample 748	-0.0862953	0.117833	0.65362	0.0339657	0.100233
	Sample 749	-0.0920295	0.119462	0.59045	-0.0684688	0.316784
	Sample 750	-0.177444	0.0831175	0.672174	0.00100054	0.217029
	Sample 751	-0.151369	0.0890936	0.624072	-0.0238879	0.337362
	Sample 752	-0.123819	0.055893	0.608109	0.098964	0.205656
	Sample 753	-0.089158	0.0462796	0.716252	-0.0304538	0.169467
	Sample 754	-0.172259	0.0781961	0.653915	0.00485794	0.220882
	Sample 755	-0.163934	0.141824	0.716004	0.0109508	0.135643
	Sample 756	-0.140623	0.106034	0.624315	0.00488397	0.20647
	Sample 757	0.0544531	0.0442556	0.66242	-0.00253809	0.0407275
	Sample 758	-0.075122	0.134554	0.573647	-0.0459536	0.293862
	Sample 759	-0.0833202	0.248373	0.549602	-0.113593	0.242844
	Sample 760	-0.0738037	0.290966	0.574739	-0.0794744	0.157704
	Sample 761	0.00227746	0.0782618	0.554487	0.0953494	0.13017
	Sample 762	-0.0510554	0.125875	0.635699	-0.0513794	0.198317
	Sample 763	-0.127419	0.134471	0.618276	0.00600019	0.171835
	Sample 764	-0.0987627	0.124744	0.525701	0.0401964	0.225824
	Sample 765	-0.140472	0.214041	0.635673	-0.154608	0.206809
	Sample 766	-0.0983082	0.0579465	0.756025	0.0241913	0.0871403
	Sample 767	-0.0765024	0.0388331	0.611075	0.0100666	0.260119
	Sample 768	-0.0796131	0.0763249	0.710444	0.0451141	0.13491
	Sample 769	0.00136807	0.142293	0.574212	-0.0924948	0.173316
	Sample 770	-0.0287452	0.155913	0.546903	-0.0406569	0.155068
	Sample 771	-0.125509	0.142278	0.647366	-0.0938089	0.243252
	Sample 772	0.0490178	0.183844	0.621264	-0.164781	0.17036
	Sample 773	-0.00950268	0.128374	0.755518	-0.247679	0.136606
	Sample 774	-0.170829	0.218631	0.5928	-0.0147047	0.181776
	Sample 775	-0.137238	0.0441868	0.688157	0.0194166	0.221269
	Sample 776	-0.0580079	0.0943368	0.694857	-0.055878	0.0443591
	Sample 777	-0.0639075	0.293655	0.595894	-0.163562	0.120577
	Sample 778	-0.0986715	0.0294651	0.689282	0.0503516	0.14004
	Sample 779	-0.0627771	0.0969746	0.66857	-0.0645048	0.227523
	Sample 780	-0.135683	0.14012	0.531524	-0.0298537	0.250205
	Sample 781	-0.152996	0.203111	0.609641	-0.00755939	0.177829
	Sample 782	-0.0712912	0.196254	0.632852	-0.135577	0.185155
	Sample 783	-0.00779278	-0.0335271	0.615067	0.108447	0.19522
	Sample 784	-0.0635794	0.0515305	0.630671	0.0710749	0.228156
	Sample 785	-0.0469526	0.160425	0.67044	-0.0672524	0.125837
	Sample 786	-0.194587	0.258889	0.616263	-0.0318114	0.204736
	Sample 787	-0.124786	0.18025	0.600345	-0.051506	0.250687
	Sample 788	-0.0683478	0.205389	0.542342	-0.0120377	0.243722
	Sample 789	-0.114556	0.14612	0.704628	-0.0116188	0.117109
	Sample 790	-0.218681	0.189833	0.678754	-0.0222617	0.219821
	Sample 791	-0.139877	0.106843	0.618065	0.0440188	0.183057
	Sample 792	-0.13675	0.194899	0.553666	-0.0235361	0.164208
	Sample 793	-0.0894981	0.103693	0.660766	-0.0836923	0.216
	Sample 794	-0.053431	0.134027	0.668228	-0.0929961	0.17408
	Sample 795	-0.0564619	0.11325	0.524627	-0.00104447	0.225192
	Sample 796	-0.0710012	0.191608	0.670832	-0.0990264	0.158846
	Sample 797	-0.141639	0.12865	0.71151	-0.0901843	0.199263
	Sample 798	-0.12363	0.0809446	0.630967	0.0229882	0.156814
	Sample 799	-0.0118331	0.138588	0.567052	0.00714424	0.101094
	Sample 800	-0.12615	0.266977	0.604909	-0.108321	0.14898
	Sample 801	-0.069242	0.123094	0.724206	-0.145433	0.163046
	Sample 802	-0.0113885	0.192246	0.564875	-0.0197487	0.106439
	Sample 803	-0.0992957	0.12088	0.645851	0.0956675	0.0800873
	Sample 804	-0.0471018	0.250194	0.545556	-0.0502968	0.138727
	Sample 805	-0.0935766	0.0979691	0.6313	0.0148166	0.115023
	Sample 806	-0.12406	0.0605932	0.511107	-0.0180285	0.386204
	Sample 807	-0.0430216	0.1035	0.617309	-0.0645068	0.190438
	Sample 808	-0.0820887	0.0243324	0.690354	-0.0461855	0.176571
	Sample 809	-0.106819	0.0412124	0.584289	0.00369265	0.298745
	Sample 810	-0.0329077	0.154004	0.558494	0.00884364	0.0464231
	Sample 811	-0.182672	0.0520875	0.609574	0.0253946	0.271248
	Sample 812	-0.102071	0.142303	0.587126	-0.0160188	0.176549
	Sample 813	-0.134172	0.0980781	0.730859	-0.00922162	0.170948
	Sample 814	-0.190068	0.118466	0.603346	0.0926916	0.154057
	Sample 815	-0.124298	0.0363923	0.546196	0.140913	0.218955
	Sample 816	-0.0394695	0.00667287	0.576101	0.0413762	0.189793
	Sample 817	-0.142751	0.0817863	0.583061	0.0752072	0.200971
	Sample 818	-0.0731191	0.130312	0.660099	-0.0296505	0.125667
	Sample 819	-0.070749	0.132092	0.625229	-0.0903078	0.221248
	Sample 820	-0.106239	0.161831	0.578006	-0.0187911	0.244458
	Sample 821	-0.0754586	0.243043	0.612597	-0.0458876	0.18255
	Sample 822	-0.129815	0.033862	0.664137	0.0338736	0.187249
	Sample 823	-0.0529269	0.096943	0.674737	-0.149137	0.267947
	Sample 824	-0.123622	0.0151252	0.57195	0.0628519	0.186652
	Sample 825	-0.0411146	0.126373	0.670573	-0.0184004	0.0957121
	Sample 826	-0.0617044	0.0578686	0.66686	-0.0168088	0.179444
	Sample 827	-0.0785685	0.142804	0.613263	-0.0802993	0.255728
	Sample 828	-0.0643788	0.206192	0.644061	-0.0701415	0.120956
	Sample 829	-0.0734131	0.195185	0.620948	-0.0653903	0.160871
	Sample 830	-0.0385513	0.120686	0.477357	-0.0335756	0.267741
	Sample 831	-0.0202483	0.213445	0.573694	-0.149696	0.239141
	Sample 832	-0.0243262	0.138145	0.652493	-0.174924	0.181851
	Sample 833	-0.121312	0.0940216	0.744548	0.053706	0.0718311
	Sample 834	-0.161554	0.176656	0.604802	-0.101128	0.27552
	Sample 835	-0.0832319	0.107928	0.638313	0.107448	0.0834724
	Sample 836	-0.0550572	0.0413773	0.606502	-0.0330401	0.184777
	Sample 837	-0.140465	0.045785	0.664291	0.0345545	0.134242
	Sample 838	-0.104996	0.257879	0.578099	0.010535	0.02804
	Sample 839	-0.0634729	0.0472195	0.547276	0.0702656	0.192903
	Sample 840	-0.0989567	0.21478	0.574856	-0.0207921	0.179426
	Sample 841	-0.00324134	0.235036	0.638164	-0.169499	0.137563
	Sample 842	-0.072561	0.113897	0.586218	-0.00914601	0.19433
	Sample 843	-0.0289532	0.162648	0.595179	-0.0621641	0.233594
	Sample 844	-0.129277	0.126567	0.586803	-0.00616806	0.219599
	Sample 845	-0.158818	0.194721	0.632039	-0.0894028	0.15914
	Sample 846	-0.0120999	0.189714	0.645381	-0.0766359	0.0974678
	Sample 847	0.0315266	0.105085	0.589364	-0.011584	0.146888
	Sample 848	-0.088697	0.0703394	0.726501	0.028616	0.0883858
	Sample 849	-0.142841	0.0387789	0.697574	0.00473258	0.112413
	Sample 850	-0.167695	0.190205	0.583938	-0.045585	0.219651
	Sample 851	-0.0224489	0.167733	0.637312	-0.0913049	0.219827
	Sample 852	-0.0617924	0.256294	0.490415	-0.0339421	0.185599
	Sample 853	-0.127522	0.202212	0.611694	0.00112817	0.092219
	Sample 854	-0.0360858	0.0356688	0.51681	-0.00515085	0.201155
	Sample 855	-0.0913852	0.274486	0.587069	-0.103461	0.217209
	Sample 856	-0.0129385	0.170454	0.587588	-0.0750548	0.219694
	Sample 857	-0.0705921	0.148019	0.480761	0.00767705	0.167086
	Sample 858	-0.135738	0.0819421	0.596436	-0.0502265	0.294568
	Sample 859	-0.126814	0.178024	0.539301	-0.03577	0.227645
	Sample 860	-0.105157	0.190144	0.659247	-0.0844499	0.202837
	Sample 861	-0.0527172	0.139032	0.638151	-0.0663801	0.237895
	Sample 862	-0.0621088	0.147625	0.605199	-0.037527	0.167959
	Sample 863	-0.0188605	0.210136	0.593752	-0.0382493	0.114849
	Sample 864	-0.106799	0.154405	0.660178	-0.130554	0.174969
	Sample 865	-0.124025	0.0843651	0.754762	-0.0739727	0.153937
	Sample 866	0.0271422	0.190962	0.690088	-0.227851	0.133396
	Sample 867	-0.0401621	0.124891	0.6276	-0.07123	0.160313
	Sample 868	-0.0833226	0.0709654	0.695695	0.0105059	0.154894
	Sample 869	-0.0533777	0.310515	0.641006	-0.131737	0.0833248
	Sample 870	-0.054402	0.127286	0.66559	-0.0786136	0.175086
	Sample 871	-0.0916747	0.157691	0.634399	0.0130066	0.152109
	Sample 872	-0.148033	0.171129	0.616588	-0.0311181	0.17532
	Sample 873	-0.0677428	0.231141	0.629176	-0.102894	0.182777
	Sample 874	0.0367041	0.156219	0.693394	-0.0978116	0.0680693
	Sample 875	-0.00939799	0.043895	0.652713	-0.0389607	0.15448
	Sample 876	-0.105644	0.0967955	0.639418	-0.0325528	0.232708
	Sample 877	-0.0838718	0.0712363	0.601817	-0.0571637	0.286246
	Sample 878	-0.0484221	0.192069	0.527651	-0.123643	0.156592
	Sample 879	-0.0254993	0.181151	0.535091	-0.0948925	0.231145
	Sample 880	-0.140757	0.177687	0.668657	-0.0320406	0.118098
	Sample 881	-0.125153	0.0923676	0.621116	-0.1149	0.231273
	Sample 882	-0.0866776	0.0370699	0.696807	-0.0650919	0.231783
	Sample 883	-0.10765	0.168558	0.702376	-0.161232	0.220326
	Sample 884	-0.105415	0.115098	0.590846	0.0754975	0.13063
	Sample 885	-0.137957	0.00728301	0.599182	0.0911693	0.144476
	Sample 886	-0.139369	0.25456	0.701222	-0.0844737	0.128078
	Sample 887	-0.0462571	0.212784	0.608389	-0.1171	0.204622
	Sample 888	0.0207566	0.163517	0.632313	-0.100725	0.0695738
	Sample 889	-0.0891135	0.269499	0.426403	0.0217051	0.25607
	Sample 890	-0.108888	0.192794	0.584547	-0.0670964	0.145322
	Sample 891	0.0122631	0.187468	0.671252	-0.149944	0.103268
	Sample 892	-0.13127	0.118447	0.730913	-0.131175	0.271027
	Sample 893	-0.0653829	0.157116	0.69761	-0.140152	0.178045
	Sample 894	-0.00749317	0.0564275	0.718163	-0.0274852	0.0621847
	Sample 895	-0.114409	0.162759	0.712748	-0.111538	0.202433
	Sample 896	-0.0963385	0.213571	0.626263	-0.0931513	0.111793
	Sample 897	0.0410634	0.16858	0.658445	-0.235705	0.197583
	Sample 898	-0.134406	0.167271	0.582781	0.0676206	0.182558
	Sample 899	-0.0956513	0.0771353	0.720477	-0.139495	0.229987
	Sample 900	-0.102347	0.0897245	0.607155	0.019894	0.222575
	Sample 901	-0.0861992	0.164464	0.594312	-0.0578852	0.242475
	Sample 902	-0.0599676	0.0250495	0.620163	0.0737906	0.198615
	Sample 903	0.0110829	0.105099	0.635537	-0.10393	0.211665
	Sample 904	-0.0768574	0.121298	0.753576	-0.095835	0.0954669
	Sample 905	-0.202571	0.181312	0.562354	-0.100846	0.319395
	Sample 906	-0.132159	0.0681103	0.719434	-0.0200719	0.207929
	Sample 907	-0.110588	0.0529037	0.750513	-0.0503111	0.178759
	Sample 908	-0.0532577	0.0905521	0.599672	-0.049904	0.171925
	Sample 909	-0.125463	0.0674289	0.693685	0.00802795	0.158245
	Sample 910	-0.121174	0.0536313	0.675151	0.139182	0.0397337
	Sample 911	-0.151313	0.0768115	0.699876	-0.082953	0.229673
	Sample 912	-0.058744	0.170219	0.698732	-0.0669617	0.149078
	Sample 913	-0.120064	0.0994267	0.70237	-0.137187	0.258874
	Sample 914	-0.0736412	0.0896793	0.630281	-0.00770913	0.253633
	Sample 915	-0.142498	0.0350348	0.611009	0.0651084	0.253977
	Sample 916	-0.0618133	0.126899	0.709225	-0.112113	0.114136
	Sample 917	-0.0130353	0.0393477	0.704351	-0.116467	0.228581
	Sample 918	-0.0581203	0.166341	0.668674	-0.0526424	0.0929331
	Sample 919	-0.0364193	0.139368	0.650922	-0.0709847	0.155004
	Sample 920	-0.129963	0.217088	0.624454	0.0135593	0.167196
	Sample 921	-0.0659113	0.0347169	0.707672	-0.132804	0.213545
	Sample 922	-0.0581216	0.0494963	0.668841	-0.0361811	0.154539
	Sample 923	-0.0254726	0.0766054	0.716232	-0.0728591	0.13763
	Sample 924	-0.0943512	0.0767243	0.706001	-0.0447758	0.192954
	Sample 925	-0.0511219	-0.0111644	0.646788	-0.0381464	0.307735
	Sample 926	-0.058476	0.093074	0.721574	0.00238057	0.0715618
	Sample 927	-0.095804	0.12812	0.685203	-0.0966624	0.255719
	Sample 928	-0.0633514	0.0923344	0.5944	-0.028509	0.163653
	Sample 929	-0.156044	0.102437	0.690692	-0.0438946	0.190612
	Sample 930	-0.035095	-0.00443849	0.747617	-0.0544684	0.208488
	Sample 931	-0.0371557	0.108137	0.608784	-0.0179887	0.16273
	Sample 932	-0.215118	0.128841	0.602219	0.00668073	0.263748
	Sample 933	-0.0269624	0.21027	0.605522	-0.0337082	0.149615
	Sample 934	-0.0120113	0.0996126	0.688408	-0.0984257	0.126682
	Sample 935	-0.0106345	0.195899	0.556497	-0.0304627	0.156184
	Sample 936	-0.0117841	0.0762008	0.644174	-0.0672331	0.206804
	Sample 937	-0.0523615	0.190561	0.504992	0.0309383	0.166984
	Sample 938	0.00269652	0.113607	0.556	0.109694	0.147185
	Sample 939	-0.0439007	0.176113	0.546912	-0.0096896	0.107971
	Sample 940	-0.0697279	0.0243827	0.644375	-0.0152272	0.206132
	Sample 941	-0.0228008	0.127864	0.667166	-0.131104	0.168497
	Sample 942	-0.141271	0.0635338	0.72095	-0.0298482	0.0934921
	Sample 943	-0.16359	0.110467	0.687574	-0.0609187	0.242876
	Sample 944	-0.0674256	0.259484	0.62141	-0.0599321	0.116215
	Sample 945	0.0329836	0.0302862	0.68748	-0.0424534	0.145931
	Sample 946	-0.0999127	0.138887	0.636206	0.00133895	0.185287
	Sample 947	0.0431762	0.0950735	0.587205	-0.0412368	0.142269
	Sample 948	-0.0209316	0.148293	0.617513	-0.0277467	0.253418
	Sample 949	-0.0395447	0.114522	0.654313	-0.0453338	0.186111
	Sample 950	-0.0903582	0.065529	0.692903	-0.0773147	0.171464
	Sample 951	0.0297009	0.196757	0.68302	-0.107766	0.0546202
	Sample 952	-0.0435349	0.171766	0.673704	-0.0494382	0.106707
	Sample 953	-0.0992314	0.178345	0.653989	-0.0222862	0.129468
	Sample 954	-0.0343452	0.222976	0.553769	-0.0860243	0.20188
	Sample 955	-0.146113	-0.0420876	0.667363	-0.0161712	0.358976
	Sample 956	-0.218239	0.121894	0.616788	0.0433465	0.147084
	Sample 957	-0.122897	0.0166702	0.610599	0.0863617	0.148913
	Sample 958	-0.0388698	0.172008	0.598947	-0.0451494	0.15739
	Sample 959	0.00219228	0.160181	0.624472	-0.0515063	0.120439
	Sample 960	-0.0585731	0.107323	0.607835	0.0836628	0.0940145
	Sample 961	-0.0899958	0.236	0.576211	-0.0640697	0.164543
	Sample 962	-0.139961	0.0682941	0.657511	0.00960799	0.161843
	Sample 963	-0.12545	0.12379	0.706468	-0.0388895	0.171692
	Sample 964	-0.0560615	0.117896	0.678224	-0.121028	0.265982
	Sample 965	-0.024119	0.0809999	0.668978	-0.0361061	0.0977371
	Sample 966	-0.0436333	0.143857	0.580543	0.0667995	0.127348
	Sample 967	-0.203344	0.118952	0.572789	-0.0501874	0.366656
	Sample 968	-0.0288553	0.076913	0.608284	-0.102067	0.179378
	Sample 969	-0.04158	0.159275	0.671868	-0.0765823	0.168854
	Sample 970	-0.133343	0.252375	0.676832	-0.121734	0.117049
	Sample 971	-0.107927	0.12297	0.724052	-0.0558919	0.176171
	Sample 972	-0.0967052	0.027542	0.581792	-0.120717	0.241515
	Sample 973	-0.135013	0.0787276	0.619123	-0.0275151	0.245645
	Sample 974	-0.00107279	0.116272	0.704239	-0.176722	0.172889
	Sample 975	-0.0899827	0.134963	0.669989	-0.0191056	0.136404
	Sample 976	-0.066701	0.102571	0.695194	-0.0896714	0.177644
	Sample 977	-0.0866101	0.106001	0.657801	-0.103875	0.182778
	Sample 978	-0.0692006	0.205781	0.60233	-0.1052	0.143921
	Sample 979	-0.0941751	0.150437	0.673969	-0.0539192	0.15707
	Sample 980	-0.0601355	0.0457622	0.610921	0.0607815	0.150039
	Sample 981	-0.0284741	0.169791	0.578329	-0.0816828	0.206658
	Sample 982	-0.0532967	0.255674	0.581783	-0.114177	0.218834
	Sample 983	-0.0343289	0.165089	0.630464	-0.0863675	0.142141
	Sample 984	-0.112117	0.184624	0.595871	-0.0121597	0.149304
	Sample 985	-0.0145568	0.112312	0.46211	0.0139881	0.231112
	Sample 986	-0.0103445	0.205401	0.644829	-0.158914	0.176247
	Sample 987	-0.0971068	0.139314	0.620437	-0.0570955	0.204556
	Sample 988	-0.163193	0.161822	0.607842	0.0807041	0.135929
	Sample 989	-0.111187	0.13201	0.627474	-0.0504488	0.205269
	Sample 990	-0.101677	0.153389	0.66005	-0.115574	0.175358
	Sample 991	-0.0221081	0.127843	0.580357	-0.112997	0.244635
	Sample 992	-0.0940256	0.0660942	0.65322	-0.115421	0.23284
	Sample 993	-0.105077	0.0947634	0.668539	-0.0037161	0.164316
	Sample 994	-0.0808748	0.290289	0.5725	-0.117669	0.172732
	Sample 995	-0.0970595	0.0621111	0.739526	-0.0704213	0.206277
	Sample 996	-0.0855145	0.167651	0.645669	-0.0472909	0.200938
	Sample 997	-0.048054	0.141389	0.687771	-0.0861818	0.182309
	Sample 998	-0.124245	0.14505	0.678061	-0.00141509	0.0998055
	Sample 999	-0.125504	0.0161494	0.705718	0.0250181	0.202925
	Total Indirect Effects
	Mean, STDEV, T-Values, P-Values
		Original Sample (O)	Sample Mean (M)	Standard Deviation (STDEV)	T Statistics (|O/STDEV|)	P Values
	Distribution Channel -> Tourists’ Destination Behavior and Preferences
	Overpopulated Destination -> Tourists’ Destination Behavior and Preferences
	Risk Management -> Tourists’ Destination Behavior and Preferences
	Service Delivery _ -> Tourists’ Destination Behavior and Preferences
	Transportation Pattern -> Tourists’ Destination Behavior and Preferences
	Confidence Intervals
		Original Sample (O)	Sample Mean (M)	2.5%	97.5%
	Distribution Channel -> Tourists’ Destination Behavior and Preferences
	Overpopulated Destination -> Tourists’ Destination Behavior and Preferences
	Risk Management -> Tourists’ Destination Behavior and Preferences
	Service Delivery _ -> Tourists’ Destination Behavior and Preferences
	Transportation Pattern -> Tourists’ Destination Behavior and Preferences
	Confidence Intervals Bias Corrected
		Original Sample (O)	Sample Mean (M)	Bias	2.5%	97.5%
	Distribution Channel -> Tourists’ Destination Behavior and Preferences
	Overpopulated Destination -> Tourists’ Destination Behavior and Preferences
	Risk Management -> Tourists’ Destination Behavior and Preferences
	Service Delivery _ -> Tourists’ Destination Behavior and Preferences
	Transportation Pattern -> Tourists’ Destination Behavior and Preferences
	Samples
		Distribution Channel -> Tourists’ Destination Behavior and Preferences	Overpopulated Destination -> Tourists’ Destination Behavior and Preferences	Risk Management -> Tourists’ Destination Behavior and Preferences	Service Delivery _ -> Tourists’ Destination Behavior and Preferences	Transportation Pattern -> Tourists’ Destination Behavior and Preferences
	Sample 0
	Sample 1
	Sample 2
	Sample 3
	Sample 4
	Sample 5
	Sample 6
	Sample 7
	Sample 8
	Sample 9
	Sample 10
	Sample 11
	Sample 12
	Sample 13
	Sample 14
	Sample 15
	Sample 16
	Sample 17
	Sample 18
	Sample 19
	Sample 20
	Sample 21
	Sample 22
	Sample 23
	Sample 24
	Sample 25
	Sample 26
	Sample 27
	Sample 28
	Sample 29
	Sample 30
	Sample 31
	Sample 32
	Sample 33
	Sample 34
	Sample 35
	Sample 36
	Sample 37
	Sample 38
	Sample 39
	Sample 40
	Sample 41
	Sample 42
	Sample 43
	Sample 44
	Sample 45
	Sample 46
	Sample 47
	Sample 48
	Sample 49
	Sample 50
	Sample 51
	Sample 52
	Sample 53
	Sample 54
	Sample 55
	Sample 56
	Sample 57
	Sample 58
	Sample 59
	Sample 60
	Sample 61
	Sample 62
	Sample 63
	Sample 64
	Sample 65
	Sample 66
	Sample 67
	Sample 68
	Sample 69
	Sample 70
	Sample 71
	Sample 72
	Sample 73
	Sample 74
	Sample 75
	Sample 76
	Sample 77
	Sample 78
	Sample 79
	Sample 80
	Sample 81
	Sample 82
	Sample 83
	Sample 84
	Sample 85
	Sample 86
	Sample 87
	Sample 88
	Sample 89
	Sample 90
	Sample 91
	Sample 92
	Sample 93
	Sample 94
	Sample 95
	Sample 96
	Sample 97
	Sample 98
	Sample 99
	Sample 100
	Sample 101
	Sample 102
	Sample 103
	Sample 104
	Sample 105
	Sample 106
	Sample 107
	Sample 108
	Sample 109
	Sample 110
	Sample 111
	Sample 112
	Sample 113
	Sample 114
	Sample 115
	Sample 116
	Sample 117
	Sample 118
	Sample 119
	Sample 120
	Sample 121
	Sample 122
	Sample 123
	Sample 124
	Sample 125
	Sample 126
	Sample 127
	Sample 128
	Sample 129
	Sample 130
	Sample 131
	Sample 132
	Sample 133
	Sample 134
	Sample 135
	Sample 136
	Sample 137
	Sample 138
	Sample 139
	Sample 140
	Sample 141
	Sample 142
	Sample 143
	Sample 144
	Sample 145
	Sample 146
	Sample 147
	Sample 148
	Sample 149
	Sample 150
	Sample 151
	Sample 152
	Sample 153
	Sample 154
	Sample 155
	Sample 156
	Sample 157
	Sample 158
	Sample 159
	Sample 160
	Sample 161
	Sample 162
	Sample 163
	Sample 164
	Sample 165
	Sample 166
	Sample 167
	Sample 168
	Sample 169
	Sample 170
	Sample 171
	Sample 172
	Sample 173
	Sample 174
	Sample 175
	Sample 176
	Sample 177
	Sample 178
	Sample 179
	Sample 180
	Sample 181
	Sample 182
	Sample 183
	Sample 184
	Sample 185
	Sample 186
	Sample 187
	Sample 188
	Sample 189
	Sample 190
	Sample 191
	Sample 192
	Sample 193
	Sample 194
	Sample 195
	Sample 196
	Sample 197
	Sample 198
	Sample 199
	Sample 200
	Sample 201
	Sample 202
	Sample 203
	Sample 204
	Sample 205
	Sample 206
	Sample 207
	Sample 208
	Sample 209
	Sample 210
	Sample 211
	Sample 212
	Sample 213
	Sample 214
	Sample 215
	Sample 216
	Sample 217
	Sample 218
	Sample 219
	Sample 220
	Sample 221
	Sample 222
	Sample 223
	Sample 224
	Sample 225
	Sample 226
	Sample 227
	Sample 228
	Sample 229
	Sample 230
	Sample 231
	Sample 232
	Sample 233
	Sample 234
	Sample 235
	Sample 236
	Sample 237
	Sample 238
	Sample 239
	Sample 240
	Sample 241
	Sample 242
	Sample 243
	Sample 244
	Sample 245
	Sample 246
	Sample 247
	Sample 248
	Sample 249
	Sample 250
	Sample 251
	Sample 252
	Sample 253
	Sample 254
	Sample 255
	Sample 256
	Sample 257
	Sample 258
	Sample 259
	Sample 260
	Sample 261
	Sample 262
	Sample 263
	Sample 264
	Sample 265
	Sample 266
	Sample 267
	Sample 268
	Sample 269
	Sample 270
	Sample 271
	Sample 272
	Sample 273
	Sample 274
	Sample 275
	Sample 276
	Sample 277
	Sample 278
	Sample 279
	Sample 280
	Sample 281
	Sample 282
	Sample 283
	Sample 284
	Sample 285
	Sample 286
	Sample 287
	Sample 288
	Sample 289
	Sample 290
	Sample 291
	Sample 292
	Sample 293
	Sample 294
	Sample 295
	Sample 296
	Sample 297
	Sample 298
	Sample 299
	Sample 300
	Sample 301
	Sample 302
	Sample 303
	Sample 304
	Sample 305
	Sample 306
	Sample 307
	Sample 308
	Sample 309
	Sample 310
	Sample 311
	Sample 312
	Sample 313
	Sample 314
	Sample 315
	Sample 316
	Sample 317
	Sample 318
	Sample 319
	Sample 320
	Sample 321
	Sample 322
	Sample 323
	Sample 324
	Sample 325
	Sample 326
	Sample 327
	Sample 328
	Sample 329
	Sample 330
	Sample 331
	Sample 332
	Sample 333
	Sample 334
	Sample 335
	Sample 336
	Sample 337
	Sample 338
	Sample 339
	Sample 340
	Sample 341
	Sample 342
	Sample 343
	Sample 344
	Sample 345
	Sample 346
	Sample 347
	Sample 348
	Sample 349
	Sample 350
	Sample 351
	Sample 352
	Sample 353
	Sample 354
	Sample 355
	Sample 356
	Sample 357
	Sample 358
	Sample 359
	Sample 360
	Sample 361
	Sample 362
	Sample 363
	Sample 364
	Sample 365
	Sample 366
	Sample 367
	Sample 368
	Sample 369
	Sample 370
	Sample 371
	Sample 372
	Sample 373
	Sample 374
	Sample 375
	Sample 376
	Sample 377
	Sample 378
	Sample 379
	Sample 380
	Sample 381
	Sample 382
	Sample 383
	Sample 384
	Sample 385
	Sample 386
	Sample 387
	Sample 388
	Sample 389
	Sample 390
	Sample 391
	Sample 392
	Sample 393
	Sample 394
	Sample 395
	Sample 396
	Sample 397
	Sample 398
	Sample 399
	Sample 400
	Sample 401
	Sample 402
	Sample 403
	Sample 404
	Sample 405
	Sample 406
	Sample 407
	Sample 408
	Sample 409
	Sample 410
	Sample 411
	Sample 412
	Sample 413
	Sample 414
	Sample 415
	Sample 416
	Sample 417
	Sample 418
	Sample 419
	Sample 420
	Sample 421
	Sample 422
	Sample 423
	Sample 424
	Sample 425
	Sample 426
	Sample 427
	Sample 428
	Sample 429
	Sample 430
	Sample 431
	Sample 432
	Sample 433
	Sample 434
	Sample 435
	Sample 436
	Sample 437
	Sample 438
	Sample 439
	Sample 440
	Sample 441
	Sample 442
	Sample 443
	Sample 444
	Sample 445
	Sample 446
	Sample 447
	Sample 448
	Sample 449
	Sample 450
	Sample 451
	Sample 452
	Sample 453
	Sample 454
	Sample 455
	Sample 456
	Sample 457
	Sample 458
	Sample 459
	Sample 460
	Sample 461
	Sample 462
	Sample 463
	Sample 464
	Sample 465
	Sample 466
	Sample 467
	Sample 468
	Sample 469
	Sample 470
	Sample 471
	Sample 472
	Sample 473
	Sample 474
	Sample 475
	Sample 476
	Sample 477
	Sample 478
	Sample 479
	Sample 480
	Sample 481
	Sample 482
	Sample 483
	Sample 484
	Sample 485
	Sample 486
	Sample 487
	Sample 488
	Sample 489
	Sample 490
	Sample 491
	Sample 492
	Sample 493
	Sample 494
	Sample 495
	Sample 496
	Sample 497
	Sample 498
	Sample 499
	Sample 500
	Sample 501
	Sample 502
	Sample 503
	Sample 504
	Sample 505
	Sample 506
	Sample 507
	Sample 508
	Sample 509
	Sample 510
	Sample 511
	Sample 512
	Sample 513
	Sample 514
	Sample 515
	Sample 516
	Sample 517
	Sample 518
	Sample 519
	Sample 520
	Sample 521
	Sample 522
	Sample 523
	Sample 524
	Sample 525
	Sample 526
	Sample 527
	Sample 528
	Sample 529
	Sample 530
	Sample 531
	Sample 532
	Sample 533
	Sample 534
	Sample 535
	Sample 536
	Sample 537
	Sample 538
	Sample 539
	Sample 540
	Sample 541
	Sample 542
	Sample 543
	Sample 544
	Sample 545
	Sample 546
	Sample 547
	Sample 548
	Sample 549
	Sample 550
	Sample 551
	Sample 552
	Sample 553
	Sample 554
	Sample 555
	Sample 556
	Sample 557
	Sample 558
	Sample 559
	Sample 560
	Sample 561
	Sample 562
	Sample 563
	Sample 564
	Sample 565
	Sample 566
	Sample 567
	Sample 568
	Sample 569
	Sample 570
	Sample 571
	Sample 572
	Sample 573
	Sample 574
	Sample 575
	Sample 576
	Sample 577
	Sample 578
	Sample 579
	Sample 580
	Sample 581
	Sample 582
	Sample 583
	Sample 584
	Sample 585
	Sample 586
	Sample 587
	Sample 588
	Sample 589
	Sample 590
	Sample 591
	Sample 592
	Sample 593
	Sample 594
	Sample 595
	Sample 596
	Sample 597
	Sample 598
	Sample 599
	Sample 600
	Sample 601
	Sample 602
	Sample 603
	Sample 604
	Sample 605
	Sample 606
	Sample 607
	Sample 608
	Sample 609
	Sample 610
	Sample 611
	Sample 612
	Sample 613
	Sample 614
	Sample 615
	Sample 616
	Sample 617
	Sample 618
	Sample 619
	Sample 620
	Sample 621
	Sample 622
	Sample 623
	Sample 624
	Sample 625
	Sample 626
	Sample 627
	Sample 628
	Sample 629
	Sample 630
	Sample 631
	Sample 632
	Sample 633
	Sample 634
	Sample 635
	Sample 636
	Sample 637
	Sample 638
	Sample 639
	Sample 640
	Sample 641
	Sample 642
	Sample 643
	Sample 644
	Sample 645
	Sample 646
	Sample 647
	Sample 648
	Sample 649
	Sample 650
	Sample 651
	Sample 652
	Sample 653
	Sample 654
	Sample 655
	Sample 656
	Sample 657
	Sample 658
	Sample 659
	Sample 660
	Sample 661
	Sample 662
	Sample 663
	Sample 664
	Sample 665
	Sample 666
	Sample 667
	Sample 668
	Sample 669
	Sample 670
	Sample 671
	Sample 672
	Sample 673
	Sample 674
	Sample 675
	Sample 676
	Sample 677
	Sample 678
	Sample 679
	Sample 680
	Sample 681
	Sample 682
	Sample 683
	Sample 684
	Sample 685
	Sample 686
	Sample 687
	Sample 688
	Sample 689
	Sample 690
	Sample 691
	Sample 692
	Sample 693
	Sample 694
	Sample 695
	Sample 696
	Sample 697
	Sample 698
	Sample 699
	Sample 700
	Sample 701
	Sample 702
	Sample 703
	Sample 704
	Sample 705
	Sample 706
	Sample 707
	Sample 708
	Sample 709
	Sample 710
	Sample 711
	Sample 712
	Sample 713
	Sample 714
	Sample 715
	Sample 716
	Sample 717
	Sample 718
	Sample 719
	Sample 720
	Sample 721
	Sample 722
	Sample 723
	Sample 724
	Sample 725
	Sample 726
	Sample 727
	Sample 728
	Sample 729
	Sample 730
	Sample 731
	Sample 732
	Sample 733
	Sample 734
	Sample 735
	Sample 736
	Sample 737
	Sample 738
	Sample 739
	Sample 740
	Sample 741
	Sample 742
	Sample 743
	Sample 744
	Sample 745
	Sample 746
	Sample 747
	Sample 748
	Sample 749
	Sample 750
	Sample 751
	Sample 752
	Sample 753
	Sample 754
	Sample 755
	Sample 756
	Sample 757
	Sample 758
	Sample 759
	Sample 760
	Sample 761
	Sample 762
	Sample 763
	Sample 764
	Sample 765
	Sample 766
	Sample 767
	Sample 768
	Sample 769
	Sample 770
	Sample 771
	Sample 772
	Sample 773
	Sample 774
	Sample 775
	Sample 776
	Sample 777
	Sample 778
	Sample 779
	Sample 780
	Sample 781
	Sample 782
	Sample 783
	Sample 784
	Sample 785
	Sample 786
	Sample 787
	Sample 788
	Sample 789
	Sample 790
	Sample 791
	Sample 792
	Sample 793
	Sample 794
	Sample 795
	Sample 796
	Sample 797
	Sample 798
	Sample 799
	Sample 800
	Sample 801
	Sample 802
	Sample 803
	Sample 804
	Sample 805
	Sample 806
	Sample 807
	Sample 808
	Sample 809
	Sample 810
	Sample 811
	Sample 812
	Sample 813
	Sample 814
	Sample 815
	Sample 816
	Sample 817
	Sample 818
	Sample 819
	Sample 820
	Sample 821
	Sample 822
	Sample 823
	Sample 824
	Sample 825
	Sample 826
	Sample 827
	Sample 828
	Sample 829
	Sample 830
	Sample 831
	Sample 832
	Sample 833
	Sample 834
	Sample 835
	Sample 836
	Sample 837
	Sample 838
	Sample 839
	Sample 840
	Sample 841
	Sample 842
	Sample 843
	Sample 844
	Sample 845
	Sample 846
	Sample 847
	Sample 848
	Sample 849
	Sample 850
	Sample 851
	Sample 852
	Sample 853
	Sample 854
	Sample 855
	Sample 856
	Sample 857
	Sample 858
	Sample 859
	Sample 860
	Sample 861
	Sample 862
	Sample 863
	Sample 864
	Sample 865
	Sample 866
	Sample 867
	Sample 868
	Sample 869
	Sample 870
	Sample 871
	Sample 872
	Sample 873
	Sample 874
	Sample 875
	Sample 876
	Sample 877
	Sample 878
	Sample 879
	Sample 880
	Sample 881
	Sample 882
	Sample 883
	Sample 884
	Sample 885
	Sample 886
	Sample 887
	Sample 888
	Sample 889
	Sample 890
	Sample 891
	Sample 892
	Sample 893
	Sample 894
	Sample 895
	Sample 896
	Sample 897
	Sample 898
	Sample 899
	Sample 900
	Sample 901
	Sample 902
	Sample 903
	Sample 904
	Sample 905
	Sample 906
	Sample 907
	Sample 908
	Sample 909
	Sample 910
	Sample 911
	Sample 912
	Sample 913
	Sample 914
	Sample 915
	Sample 916
	Sample 917
	Sample 918
	Sample 919
	Sample 920
	Sample 921
	Sample 922
	Sample 923
	Sample 924
	Sample 925
	Sample 926
	Sample 927
	Sample 928
	Sample 929
	Sample 930
	Sample 931
	Sample 932
	Sample 933
	Sample 934
	Sample 935
	Sample 936
	Sample 937
	Sample 938
	Sample 939
	Sample 940
	Sample 941
	Sample 942
	Sample 943
	Sample 944
	Sample 945
	Sample 946
	Sample 947
[truncated: 5,041 more rows]
[truncated: 17 more columns]

## Sheet: Complete Charts
	SmartPLS Report
	Please cite the use of SmartPLS: Ringle, C. M., Wende, S., and Becker, J.-M. 2015. "SmartPLS 3." Boenningstedt: SmartPLS GmbH, http://www.smartpls.com.
	back to navigation
